# Supplementary material for: Integrative analysis of the metabolome and transcriptome provides insights into the mechanisms of flavonoid biosynthesis in Polygonatum
Source: PLoS One. 2025 Jan 31;20(1):e0318026. doi: 10.1371/journal.pone.0318026 (PMC12140110; doi:10.1371/journal.pone.0318026)
Supplement: S1 Table — (XLSX) [file pone.0318026.s001.xlsx]

## Sheet: Sheet1
S1 Table: Primer List
Number	ID	sequence (5' to 3')	Number of bases	Purification methods
1	Cluster-51231.0-F	AGCCCAGCGTCGTCTGAGAG	20	HAP
2	Cluster-51231.0-R	ACTGTAGCCTTGCCCGTGGAC	21	HAP
3	Cluster-51016.0-F	GAGCAGAAGCGAGAAGCGGAAC	22	HAP
4	Cluster-51016.0-R	TGACTCCCTTGGGATCTCCTGTTG	24	HAP
5	Cluster-53637.0-F	TCTCTTCCTCAAGCAGCCTCTCG	23	HAP
6	Cluster-53637.0-R	CCAGTACCATGACACCGCAACC	22	HAP
7	Cluster-679.6-F	CCTGCTTGCATGTCGTCTGGTC	22	HAP
8	Cluster-679.6-R	CGAGGGCGGAAGGGAGGTG	19	HAP
9	Cluster-33998.8-F	GCGTCTTGCCAAGGAACCTGAG	22	HAP
10	Cluster-33998.8-R	GCTCCCCAAAGTGAACAACATTGC	24	HAP
11	Cluster-28099.2-F	CCCAGGTCCATTCAAGGTTCAGTC	24	HAP
12	Cluster-28099.2-R	CTTGGAGGGCTAGTTGGTGCTTG	24	HAP
13	Cluster-35073.2-F	CCTCGGGCATTCTACACACCTTG	23	HAP
14	Cluster-35073.2-R	GTTTGCGATGGTGGCTTAAGTGTG	24	HAP
15	Cluster-37815.6-F	CGGATGCGACCAACATTGAATGC	23	HAP
16	Cluster-37815.6-R	ATTGCTCCACTTGTCCACCACTTC	24	HAP
17	Cluster-42469.0-F	TCTTTGGGTCATCCTCTTGGTTGC	24	HAP
18	Cluster-42469.0-R	AGCTCCTCCGCCACCGTTG	19	HAP
19	Cluster-52383.4-F	AGAGTGTGAAGCAGCGAGGTTTG	23	HAP
20	Cluster-52383.4-R	AAGCAACCGCCTGTCCGAATAAC	23	HAP
21	Cluster-47806.0-F	CTATTGCCACCGCCGAAGTAGC	22	HAP
22	Cluster-47806.0-R	CGGTTCAGTTAAAGCCCAACAAGC	24	HAP
23	Cluster-50183.3-F	CACATGACTGAGCCGCATCCTG	22	HAP
24	Cluster-50183.3-R	GTTGACATCCTCTCTTGCCACTCC	24	HAP
25	Cluster-52294.4-F	GGTGGTCAGTGATGTGGTGGATTG	24	HAP
26	Cluster-52294.4-R	CCCCATTTGTCAACTCCCGATACG	24	HAP
27	Cluster-45113.3-F	TCGCCATCCACCTCTCGTCTTC	22	HAP
28	Cluster-45113.3-R	CTCTGTGCTCGCCCTTTAGGAAC	23	HAP
29	Cluster-45113.1-F	TCGCCATCCACCTCTCGTCTTC	22	HAP
30	Cluster-45113.1-R	CTCTGTGCTCGCCCTTTAGGAAC	23	HAP
31	Cluster-42732.0-F	TGTTCTAACGGCGTCGGTTTGTG	23	HAP
32	Cluster-42732.0-R	AGCAGGTCTTCAGGGTGTGTATCC	24	HAP
33	Cluster-44660.3-F	GTTGTGCCCTACTTGGTGGATGG	23	HAP
34	Cluster-44660.3-R	TCCTACATTTTCCGCAGCAGCATC	24	HAP
35	Cluster-18374.0-F	GGCTACTTGTCACTCGGCAACTC	23	HAP
36	Cluster-18374.0-R	GCTTCAACCCAGTCAAACGCAATC	24	HAP
37	Cluster-38754.1-F	GTTCGGTTCTGGGACGCTATGATG	24	HAP
38	Cluster-38754.1-R	AGAAACCCTGAACTGCTGCTTGAG	24	HAP
39	Cluster-38754.2-F	TTCACAGGATGGAGGTCTGGAGAC	24	HAP
40	Cluster-38754.2-R	CATTTCAACCACTCGCCCACAAAC	24	HAP
