# Supplementary material for: Integrative analysis of the metabolome and transcriptome provides insights into the mechanisms of flavonoid biosynthesis in Polygonatum
Source: PLoS One. 2025 Jan 31;20(1):e0318026. doi: 10.1371/journal.pone.0318026 (PMC12140110; doi:10.1371/journal.pone.0318026)
Supplement: S2 Table — (XLSX) [file pone.0318026.s002.xlsx]

## Sheet: Sheet1
S2: Table Summary Table of Transcription Factor Families
ID	Family	Category	Classification
Cluster-10060.3	PLATZ	TF	PLATZ
Cluster-10098.0	HMG	TR	HMG
Cluster-10442.0	C3H	TF	C3H
Cluster-10577.0	AUX/IAA	TR	AUX/IAA
Cluster-10577.20	AUX/IAA	TR	AUX/IAA
Cluster-10577.21	AUX/IAA	TR	AUX/IAA
Cluster-10577.22	AUX/IAA	TR	AUX/IAA
Cluster-10577.23	AUX/IAA	TR	AUX/IAA
Cluster-10577.24	AUX/IAA	TR	AUX/IAA
Cluster-10577.27	AUX/IAA	TR	AUX/IAA
Cluster-10583.0	TCP	TF	TCP
Cluster-10600.0	FAR1	TF	FAR1
Cluster-10671.1	BES1	TF	BES1
Cluster-10671.2	BES1	TF	BES1
Cluster-10671.3	BES1	TF	BES1
Cluster-10671.4	BES1	TF	BES1
Cluster-10671.5	BES1	TF	BES1
Cluster-10863.10	HB-other	TF	HB->HB-other
Cluster-10863.7	HB-BELL	TF	HB->HB-BELL
Cluster-10863.8	HB-BELL	TF	HB->HB-BELL
Cluster-10863.9	HB-BELL	TF	HB->HB-BELL
Cluster-10906.0	WRKY	TF	WRKY
Cluster-10910.1	B3	TF	B3->B3
Cluster-10925.1	C3H	TF	C3H
Cluster-10925.10	C3H	TF	C3H
Cluster-10925.12	C3H	TF	C3H
Cluster-10925.2	C3H	TF	C3H
Cluster-10925.3	C3H	TF	C3H
Cluster-10925.5	C3H	TF	C3H
Cluster-10925.6	C3H	TF	C3H
Cluster-10925.7	C3H	TF	C3H
Cluster-10925.8	Jumonji	TR	Jumonji
Cluster-10925.9	Jumonji	TR	Jumonji
Cluster-10934.0	AUX/IAA	TR	AUX/IAA
Cluster-11193.0	AP2/ERF-ERF	TF	AP2/ERF->AP2/ERF-ERF
Cluster-1149.10	MYB-related	TF	MYB->MYB-related
Cluster-1149.11	MYB-related	TF	MYB->MYB-related
Cluster-1149.12	MYB-related	TF	MYB->MYB-related
Cluster-1149.13	MYB-related	TF	MYB->MYB-related
Cluster-1149.14	MYB-related	TF	MYB->MYB-related
Cluster-1149.7	MYB-related	TF	MYB->MYB-related
Cluster-11507.0	PHD	TR	PHD
Cluster-11507.1	PHD	TR	PHD
Cluster-11507.2	PHD	TR	PHD
Cluster-11587.0	C2H2	TF	C2H2
Cluster-11618.0	SET	TR	SET
Cluster-11801.0	C2C2-GATA	TF	C2C2->C2C2-GATA
Cluster-11878.1	TRAF	TR	TRAF
Cluster-11887.0	LOB	TF	LOB
Cluster-12050.0	WRKY	TF	WRKY
Cluster-12376.0	PHD	TR	PHD
Cluster-12524.0	Others	TR	Others
Cluster-12577.0	B3	TF	B3->B3
Cluster-12749.0	IWS1	TR	IWS1
Cluster-12749.2	IWS1	TR	IWS1
Cluster-12749.3	IWS1	TR	IWS1
Cluster-12749.4	IWS1	TR	IWS1
Cluster-12749.6	IWS1	TR	IWS1
Cluster-12749.7	IWS1	TR	IWS1
Cluster-12749.8	IWS1	TR	IWS1
Cluster-13073.1	RB	TR	RB
Cluster-13073.2	RB	TR	RB
Cluster-13073.3	RB	TR	RB
Cluster-13073.4	RB	TR	RB
Cluster-13073.5	RB	TR	RB
Cluster-13073.6	RB	TR	RB
Cluster-13073.7	RB	TR	RB
Cluster-13073.8	RB	TR	RB
Cluster-13173.0	FAR1	TF	FAR1
Cluster-13195.0	GRAS	TF	GRAS
Cluster-13282.0	C3H	TF	C3H
Cluster-13407.0	MYB-related	TF	MYB->MYB-related
Cluster-13435.0	NAC	TF	NAC
Cluster-13435.1	NAC	TF	NAC
Cluster-13515.0	FAR1	TF	FAR1
Cluster-13573.12	FAR1	TF	FAR1
Cluster-13573.17	FAR1	TF	FAR1
Cluster-13573.18	FAR1	TF	FAR1
Cluster-13573.19	FAR1	TF	FAR1
Cluster-13573.20	FAR1	TF	FAR1
Cluster-13716.0	bZIP	TF	bZIP
Cluster-13734.0	C2H2	TF	C2H2
Cluster-13747.0	C2C2-CO-like	TF	C2C2->C2C2-CO-like
Cluster-13747.1	C2C2-CO-like	TF	C2C2->C2C2-CO-like
Cluster-13747.2	Others	TR	Others
Cluster-13747.3	Others	TR	Others
Cluster-13747.5	Others	TR	Others
Cluster-13972.0	AP2/ERF-ERF	TF	AP2/ERF->AP2/ERF-ERF
Cluster-14080.0	C3H	TF	C3H
Cluster-14080.1	C3H	TF	C3H
Cluster-14080.2	C3H	TF	C3H
Cluster-14232.1	MYB	TF	MYB->MYB
Cluster-14232.2	MYB-related	TF	MYB->MYB-related
Cluster-14297.0	GRAS	TF	GRAS
Cluster-14353.0	FAR1	TF	FAR1
Cluster-14454.0	AP2/ERF-ERF	TF	AP2/ERF->AP2/ERF-ERF
Cluster-14461.0	HSF	TF	HSF
Cluster-14497.1	SBP	TF	SBP
Cluster-14508.0	BBR-BPC	TF	BBR-BPC
Cluster-14586.0	C2H2	TF	C2H2
Cluster-14659.0	MYB	TF	MYB->MYB
Cluster-14696.0	MYB-related	TF	MYB->MYB-related
Cluster-14786.1	C2H2	TF	C2H2
Cluster-14786.2	C2H2	TF	C2H2
Cluster-15052.0	NAC	TF	NAC
Cluster-15105.0	TRAF	TR	TRAF
Cluster-15212.0	AP2/ERF-ERF	TF	AP2/ERF->AP2/ERF-ERF
Cluster-15212.3	AP2/ERF-ERF	TF	AP2/ERF->AP2/ERF-ERF
Cluster-15236.0	bZIP	TF	bZIP
Cluster-15316.0	MADS-M-type	TF	MADS->MADS-M-type
Cluster-15377.0	GNAT	TR	GNAT
Cluster-15444.0	PHD	TR	PHD
Cluster-15478.0	mTERF	TR	mTERF
Cluster-15514.0	C2C2-GATA	TF	C2C2->C2C2-GATA
Cluster-15610.0	MYB-related	TF	MYB->MYB-related
Cluster-15631.0	bHLH	TF	bHLH
Cluster-15675.0	FAR1	TF	FAR1
Cluster-15747.0	WRKY	TF	WRKY
Cluster-15848.0	GNAT	TR	GNAT
Cluster-15850.0	NAC	TF	NAC
Cluster-15908.10	WRKY	TF	WRKY
Cluster-15908.11	WRKY	TF	WRKY
Cluster-15908.15	WRKY	TF	WRKY
Cluster-15908.16	WRKY	TF	WRKY
Cluster-15908.17	WRKY	TF	WRKY
Cluster-15908.18	WRKY	TF	WRKY
Cluster-15908.19	WRKY	TF	WRKY
Cluster-15908.5	WRKY	TF	WRKY
Cluster-15908.7	WRKY	TF	WRKY
Cluster-15908.9	WRKY	TF	WRKY
Cluster-15995.0	PHD	TR	PHD
Cluster-16159.0	LOB	TF	LOB
Cluster-16251.0	AP2/ERF-ERF	TF	AP2/ERF->AP2/ERF-ERF
Cluster-16424.0	TRAF	TR	TRAF
Cluster-16442.0	PLATZ	TF	PLATZ
Cluster-16511.0	HSF	TF	HSF
Cluster-16511.1	HSF	TF	HSF
Cluster-16614.0	Others	TR	Others
Cluster-16872.0	SET	TR	SET
Cluster-16872.1	SET	TR	SET
Cluster-16872.2	SET	TR	SET
Cluster-16872.3	SET	TR	SET
Cluster-16872.4	SET	TR	SET
Cluster-17015.0	TCP	TF	TCP
Cluster-17054.0	GRAS	TF	GRAS
Cluster-17054.1	GRAS	TF	GRAS
Cluster-17054.2	GRAS	TF	GRAS
Cluster-17054.3	GRAS	TF	GRAS
Cluster-17054.4	GRAS	TF	GRAS
Cluster-17071.0	C2H2	TF	C2H2
Cluster-17086.0	LOB	TF	LOB
Cluster-17177.0	TCP	TF	TCP
Cluster-17259.0	LOB	TF	LOB
Cluster-17463.0	bHLH	TF	bHLH
Cluster-17582.0	TRAF	TR	TRAF
Cluster-17646.0	C2C2-GATA	TF	C2C2->C2C2-GATA
Cluster-17646.1	FAR1	TF	FAR1
Cluster-17724.0	B3	TF	B3->B3
Cluster-17787.0	WRKY	TF	WRKY
Cluster-17829.0	GARP-G2-like	TF	GARP->GARP-G2-like
Cluster-17864.0	HB-BELL	TF	HB->HB-BELL
Cluster-17864.1	HB-BELL	TF	HB->HB-BELL
Cluster-17947.0	C2H2	TF	C2H2
Cluster-17947.1	C2H2	TF	C2H2
Cluster-18296.0	WRKY	TF	WRKY
Cluster-18324.0	C2H2	TF	C2H2
Cluster-18325.0	GeBP	TF	GeBP
Cluster-18325.1	GeBP	TF	GeBP
Cluster-18366.1	bZIP	TF	bZIP
Cluster-18366.3	bZIP	TF	bZIP
Cluster-18366.5	bZIP	TF	bZIP
Cluster-18458.1	Trihelix	TF	Trihelix
Cluster-18458.2	Trihelix	TF	Trihelix
Cluster-18505.2	Others	TR	Others
Cluster-18661.1	C3H	TF	C3H
Cluster-18661.3	C3H	TF	C3H
Cluster-18661.4	C3H	TF	C3H
Cluster-18661.5	C3H	TF	C3H
Cluster-18661.6	C3H	TF	C3H
Cluster-18661.7	C3H	TF	C3H
Cluster-18661.8	C3H	TF	C3H
Cluster-18661.9	C3H	TF	C3H
Cluster-18728.0	SWI/SNF-BAF60b	TR	SWI/SNF-BAF60b
Cluster-18743.1	SET	TR	SET
Cluster-18843.0	AUX/IAA	TR	AUX/IAA
Cluster-18874.0	mTERF	TR	mTERF
Cluster-19054.0	AP2/ERF-ERF	TF	AP2/ERF->AP2/ERF-ERF
Cluster-19139.0	MYB	TF	MYB->MYB
Cluster-19258.0	HB-other	TF	HB->HB-other
Cluster-19297.0	IWS1	TR	IWS1
Cluster-19297.1	IWS1	TR	IWS1
Cluster-19297.3	IWS1	TR	IWS1
Cluster-19297.4	IWS1	TR	IWS1
Cluster-19297.6	IWS1	TR	IWS1
Cluster-1935.35	GNAT	TR	GNAT
Cluster-1935.7	HB-HD-ZIP	TF	HB->HB-HD-ZIP
Cluster-19358.0	WRKY	TF	WRKY
Cluster-19458.11	C3H	TF	C3H
Cluster-19458.12	C3H	TF	C3H
Cluster-19458.13	C3H	TF	C3H
Cluster-19458.15	C3H	TF	C3H
Cluster-19458.16	C3H	TF	C3H
Cluster-19458.17	C3H	TF	C3H
Cluster-19458.5	C3H	TF	C3H
Cluster-19458.6	C3H	TF	C3H
Cluster-19458.7	C3H	TF	C3H
Cluster-19458.9	C3H	TF	C3H
Cluster-19508.0	mTERF	TR	mTERF
Cluster-19569.0	AP2/ERF-ERF	TF	AP2/ERF->AP2/ERF-ERF
Cluster-19825.0	SNF2	TR	SNF2
Cluster-19941.0	NF-X1	TF	NF-X1
Cluster-19997.10	FAR1	TF	FAR1
Cluster-19997.11	FAR1	TF	FAR1
Cluster-19997.12	FAR1	TF	FAR1
Cluster-19997.16	FAR1	TF	FAR1
Cluster-19997.17	FAR1	TF	FAR1
Cluster-19997.18	FAR1	TF	FAR1
Cluster-19997.4	FAR1	TF	FAR1
Cluster-19997.8	FAR1	TF	FAR1
Cluster-19997.9	FAR1	TF	FAR1
Cluster-20141.0	AP2/ERF-ERF	TF	AP2/ERF->AP2/ERF-ERF
Cluster-20141.1	AP2/ERF-ERF	TF	AP2/ERF->AP2/ERF-ERF
Cluster-2020.0	MYB-related	TF	MYB->MYB-related
Cluster-20224.0	MADS-M-type	TF	MADS->MADS-M-type
Cluster-20256.2	GNAT	TR	GNAT
Cluster-20256.5	GNAT	TR	GNAT
Cluster-20287.0	C3H	TF	C3H
Cluster-20287.1	C3H	TF	C3H
Cluster-20297.1	C3H	TF	C3H
Cluster-20297.2	C3H	TF	C3H
Cluster-20297.3	C3H	TF	C3H
Cluster-20297.4	C3H	TF	C3H
Cluster-20297.5	C3H	TF	C3H
Cluster-20297.8	C3H	TF	C3H
Cluster-20297.9	C3H	TF	C3H
Cluster-20445.0	C3H	TF	C3H
Cluster-20509.0	mTERF	TR	mTERF
Cluster-20545.1	ARID	TR	ARID
Cluster-20545.2	ARID	TR	ARID
Cluster-20545.3	ARID	TR	ARID
Cluster-20545.4	ARID	TR	ARID
Cluster-20631.0	FAR1	TF	FAR1
Cluster-20635.0	SET	TR	SET
Cluster-20793.0	MADS-M-type	TF	MADS->MADS-M-type
Cluster-20793.1	MADS-MIKC	TF	MADS->MADS-MIKC
Cluster-20803.2	MADS-MIKC	TF	MADS->MADS-MIKC
Cluster-20803.3	MADS-MIKC	TF	MADS->MADS-MIKC
Cluster-20810.0	Trihelix	TF	Trihelix
Cluster-20810.1	Trihelix	TF	Trihelix
Cluster-20810.2	Trihelix	TF	Trihelix
Cluster-20810.3	Trihelix	TF	Trihelix
Cluster-20810.4	Trihelix	TF	Trihelix
Cluster-20810.5	Trihelix	TF	Trihelix
Cluster-20810.6	Trihelix	TF	Trihelix
Cluster-20821.0	FAR1	TF	FAR1
Cluster-20852.0	B3	TF	B3->B3
Cluster-20860.0	FAR1	TF	FAR1
Cluster-20863.1	PHD	TR	PHD
Cluster-20863.2	PHD	TR	PHD
Cluster-20863.3	PHD	TR	PHD
Cluster-20863.4	PHD	TR	PHD
Cluster-20863.5	SET	TR	SET
Cluster-20863.6	PHD	TR	PHD
Cluster-20863.7	PHD	TR	PHD
Cluster-20863.8	PHD	TR	PHD
Cluster-21090.0	C2C2-Dof	TF	C2C2->C2C2-Dof
Cluster-21140.0	MYB-related	TF	MYB->MYB-related
Cluster-21210.0	AUX/IAA	TR	AUX/IAA
Cluster-21416.0	bHLH	TF	bHLH
Cluster-21583.0	AP2/ERF-ERF	TF	AP2/ERF->AP2/ERF-ERF
Cluster-21600.0	C2C2-Dof	TF	C2C2->C2C2-Dof
Cluster-21616.0	TCP	TF	TCP
Cluster-21675.0	C2H2	TF	C2H2
Cluster-21860.1	Coactivator p15	TR	Coactivator p15
Cluster-21860.2	Coactivator p15	TR	Coactivator p15
Cluster-21860.6	Coactivator p15	TR	Coactivator p15
Cluster-21860.7	Coactivator p15	TR	Coactivator p15
Cluster-21876.0	bZIP	TF	bZIP
Cluster-21921.0	NF-YB	TF	NF-Y->NF-YB
Cluster-22147.0	AP2/ERF-ERF	TF	AP2/ERF->AP2/ERF-ERF
Cluster-22234.0	C2H2	TF	C2H2
Cluster-22237.0	WRKY	TF	WRKY
Cluster-22389.0	C3H	TF	C3H
Cluster-22497.7	AUX/IAA	TR	AUX/IAA
Cluster-22508.0	Rcd1-like	TR	Rcd1-like
Cluster-22615.0	bZIP	TF	bZIP
Cluster-22615.1	bZIP	TF	bZIP
Cluster-22643.0	FAR1	TF	FAR1
Cluster-22773.0	BES1	TF	BES1
Cluster-22894.0	mTERF	TR	mTERF
Cluster-22953.0	mTERF	TR	mTERF
Cluster-22982.0	HMG	TR	HMG
Cluster-22982.1	ARID	TR	ARID
Cluster-23043.0	MYB-related	TF	MYB->MYB-related
Cluster-23145.0	GARP-G2-like	TF	GARP->GARP-G2-like
Cluster-23147.0	B3	TF	B3->B3
Cluster-23178.0	TCP	TF	TCP
Cluster-23178.1	TCP	TF	TCP
Cluster-2322.0	Others	TR	Others
Cluster-23223.0	Trihelix	TF	Trihelix
Cluster-23402.0	HSF	TF	HSF
Cluster-23443.0	GRAS	TF	GRAS
Cluster-23443.1	GRAS	TF	GRAS
Cluster-2352.0	C2H2	TF	C2H2
Cluster-2352.1	C2H2	TF	C2H2
Cluster-23574.0	ARID	TR	ARID
Cluster-23585.0	C2H2	TF	C2H2
Cluster-23617.0	GNAT	TR	GNAT
Cluster-23661.0	HB-other	TF	HB->HB-other
Cluster-23661.1	HB-BELL	TF	HB->HB-BELL
Cluster-23767.0	NAC	TF	NAC
Cluster-23821.0	HB-HD-ZIP	TF	HB->HB-HD-ZIP
Cluster-23826.4	C2H2	TF	C2H2
Cluster-23862.0	FAR1	TF	FAR1
Cluster-23900.0	SNF2	TR	SNF2
Cluster-23930.0	MADS-M-type	TF	MADS->MADS-M-type
Cluster-23947.0	WRKY	TF	WRKY
Cluster-24189.0	C3H	TF	C3H
Cluster-24204.0	B3	TF	B3->B3
Cluster-24204.2	B3	TF	B3->B3
Cluster-24205.1	SET	TR	SET
Cluster-24205.3	SET	TR	SET
Cluster-24205.4	SET	TR	SET
Cluster-24310.0	bHLH	TF	bHLH
Cluster-24347.0	C2C2-GATA	TF	C2C2->C2C2-GATA
Cluster-24347.1	C2C2-GATA	TF	C2C2->C2C2-GATA
Cluster-24465.0	AP2/ERF-ERF	TF	AP2/ERF->AP2/ERF-ERF
Cluster-24473.0	DBP	TF	DBP
Cluster-24520.1	C3H	TF	C3H
Cluster-24520.2	C3H	TF	C3H
Cluster-24520.3	C3H	TF	C3H
Cluster-24520.4	C3H	TF	C3H
Cluster-24520.5	C3H	TF	C3H
Cluster-24520.6	C3H	TF	C3H
Cluster-24628.0	RWP-RK	TF	RWP-RK
Cluster-24748.0	FAR1	TF	FAR1
Cluster-24768.0	WRKY	TF	WRKY
Cluster-24768.1	WRKY	TF	WRKY
Cluster-24768.2	WRKY	TF	WRKY
Cluster-24768.3	WRKY	TF	WRKY
Cluster-24824.0	SWI/SNF-SWI3	TR	SWI/SNF-SWI3
Cluster-24887.0	HB-other	TF	HB->HB-other
Cluster-24931.0	mTERF	TR	mTERF
Cluster-24935.1	C2C2-CO-like	TF	C2C2->C2C2-CO-like
Cluster-24967.0	MYB-related	TF	MYB->MYB-related
Cluster-25078.0	GARP-G2-like	TF	GARP->GARP-G2-like
Cluster-25147.0	B3	TF	B3->B3
Cluster-25257.0	NF-YB	TF	NF-Y->NF-YB
Cluster-25269.0	GeBP	TF	GeBP
Cluster-2528.10	Others	TR	Others
Cluster-2528.11	Others	TR	Others
Cluster-2528.2	Others	TR	Others
Cluster-2528.3	Others	TR	Others
Cluster-2528.5	Others	TR	Others
Cluster-2528.6	Others	TR	Others
Cluster-2528.7	Others	TR	Others
Cluster-2528.8	Others	TR	Others
Cluster-2528.9	Others	TR	Others
Cluster-25321.1	HB-other	TF	HB->HB-other
Cluster-25321.10	DDT	TR	DDT
Cluster-25321.11	HB-other	TF	HB->HB-other
Cluster-25321.13	HB-other	TF	HB->HB-other
Cluster-25321.16	DDT	TR	DDT
Cluster-25321.2	HB-other	TF	HB->HB-other
Cluster-25321.3	HB-other	TF	HB->HB-other
Cluster-25321.4	HB-other	TF	HB->HB-other
Cluster-25321.6	HB-other	TF	HB->HB-other
Cluster-25321.7	HB-other	TF	HB->HB-other
Cluster-25321.8	HB-other	TF	HB->HB-other
Cluster-25321.9	HB-other	TF	HB->HB-other
Cluster-25340.0	LUG	TR	LUG
Cluster-25433.0	NAC	TF	NAC
Cluster-25512.0	HB-other	TF	HB->HB-other
Cluster-25626.1	bZIP	TF	bZIP
Cluster-25626.2	bZIP	TF	bZIP
Cluster-25626.3	bZIP	TF	bZIP
Cluster-25626.4	bZIP	TF	bZIP
Cluster-25626.5	bZIP	TF	bZIP
Cluster-25626.6	bZIP	TF	bZIP
Cluster-25626.7	bZIP	TF	bZIP
Cluster-25626.8	bZIP	TF	bZIP
Cluster-25626.9	bZIP	TF	bZIP
Cluster-25629.0	WRKY	TF	WRKY
Cluster-25743.0	C2H2	TF	C2H2
Cluster-25769.0	NAC	TF	NAC
Cluster-25818.0	AP2/ERF-ERF	TF	AP2/ERF->AP2/ERF-ERF
Cluster-25870.1	Others	TR	Others
Cluster-25871.0	NAC	TF	NAC
Cluster-25895.10	SOH1	TR	SOH1
Cluster-25895.11	SOH1	TR	SOH1
Cluster-25895.12	SOH1	TR	SOH1
Cluster-25895.24	SOH1	TR	SOH1
Cluster-25895.3	SOH1	TR	SOH1
Cluster-25895.4	SOH1	TR	SOH1
Cluster-25895.5	SOH1	TR	SOH1
Cluster-25895.7	SOH1	TR	SOH1
Cluster-25895.8	SOH1	TR	SOH1
Cluster-25895.9	SOH1	TR	SOH1
Cluster-25916.0	SNF2	TR	SNF2
Cluster-25932.0	C2C2-Dof	TF	C2C2->C2C2-Dof
Cluster-25949.2	TUB	TF	TUB
Cluster-25949.3	TUB	TF	TUB
Cluster-25949.4	TUB	TF	TUB
Cluster-25949.5	TUB	TF	TUB
Cluster-25949.6	TUB	TF	TUB
Cluster-25949.7	TUB	TF	TUB
Cluster-25949.8	TUB	TF	TUB
Cluster-25949.9	TUB	TF	TUB
Cluster-26030.0	Others	TR	Others
Cluster-26066.1	AUX/IAA	TR	AUX/IAA
Cluster-26066.2	AUX/IAA	TR	AUX/IAA
Cluster-26066.3	AUX/IAA	TR	AUX/IAA
Cluster-26121.10	TRAF	TR	TRAF
Cluster-26121.2	TRAF	TR	TRAF
Cluster-26121.3	TRAF	TR	TRAF
Cluster-26136.0	GeBP	TF	GeBP
Cluster-26274.0	mTERF	TR	mTERF
Cluster-26317.0	mTERF	TR	mTERF
Cluster-26344.0	mTERF	TR	mTERF
Cluster-26347.0	MYB-related	TF	MYB->MYB-related
Cluster-26347.1	MYB-related	TF	MYB->MYB-related
Cluster-26350.0	C2C2-Dof	TF	C2C2->C2C2-Dof
Cluster-26350.1	C2C2-Dof	TF	C2C2->C2C2-Dof
Cluster-26415.0	SET	TR	SET
Cluster-26480.0	GNAT	TR	GNAT
Cluster-26555.1	Others	TR	Others
Cluster-26601.0	C2H2	TF	C2H2
Cluster-26603.0	C3H	TF	C3H
Cluster-26646.0	mTERF	TR	mTERF
Cluster-26655.0	LOB	TF	LOB
Cluster-26719.0	LOB	TF	LOB
Cluster-26755.0	WRKY	TF	WRKY
Cluster-26755.1	WRKY	TF	WRKY
Cluster-26755.2	WRKY	TF	WRKY
Cluster-26759.0	GARP-G2-like	TF	GARP->GARP-G2-like
Cluster-26759.1	Others	TR	Others
Cluster-26759.3	Others	TR	Others
Cluster-26759.4	GARP-ARR-B	TF	GARP->GARP-ARR-B
Cluster-26759.5	GARP-G2-like	TF	GARP->GARP-G2-like
Cluster-26850.1	Jumonji	TR	Jumonji
Cluster-26850.2	Jumonji	TR	Jumonji
Cluster-26850.3	Jumonji	TR	Jumonji
Cluster-26850.4	Jumonji	TR	Jumonji
Cluster-26861.0	C2C2-CO-like	TF	C2C2->C2C2-CO-like
Cluster-26861.1	Others	TR	Others
Cluster-26886.0	Trihelix	TF	Trihelix
Cluster-26971.0	Others	TR	Others
Cluster-27067.0	Trihelix	TF	Trihelix
Cluster-27092.0	bHLH	TF	bHLH
Cluster-27176.1	WRKY	TF	WRKY
Cluster-27176.10	WRKY	TF	WRKY
Cluster-27176.11	WRKY	TF	WRKY
Cluster-27176.12	WRKY	TF	WRKY
Cluster-27176.2	WRKY	TF	WRKY
Cluster-27176.3	WRKY	TF	WRKY
Cluster-27176.4	WRKY	TF	WRKY
Cluster-27176.5	WRKY	TF	WRKY
Cluster-27176.6	WRKY	TF	WRKY
Cluster-27176.7	WRKY	TF	WRKY
Cluster-27176.9	WRKY	TF	WRKY
Cluster-27224.0	SET	TR	SET
Cluster-27243.1	GARP-G2-like	TF	GARP->GARP-G2-like
Cluster-27243.2	GARP-G2-like	TF	GARP->GARP-G2-like
Cluster-27285.25	MED6	TR	MED6
Cluster-27292.0	Others	TR	Others
Cluster-27292.1	Others	TR	Others
Cluster-27519.2	RWP-RK	TF	RWP-RK
Cluster-27526.0	Others	TR	Others
Cluster-27535.0	C2H2	TF	C2H2
Cluster-27596.0	B3-ARF	TF	B3->B3-ARF
Cluster-27610.0	TRAF	TR	TRAF
Cluster-27686.0	NF-YC	TF	NF-Y->NF-YC
Cluster-27686.1	NF-YC	TF	NF-Y->NF-YC
Cluster-27705.0	MYB	TF	MYB->MYB
Cluster-27705.1	MYB	TF	MYB->MYB
Cluster-27753.0	C2H2	TF	C2H2
Cluster-27810.0	mTERF	TR	mTERF
Cluster-27810.1	mTERF	TR	mTERF
Cluster-27885.0	DBP	TF	DBP
Cluster-27887.0	MYB	TF	MYB->MYB
Cluster-27902.0	GARP-G2-like	TF	GARP->GARP-G2-like
Cluster-27902.1	GARP-G2-like	TF	GARP->GARP-G2-like
Cluster-27980.0	mTERF	TR	mTERF
Cluster-27980.1	mTERF	TR	mTERF
Cluster-28006.0	Trihelix	TF	Trihelix
Cluster-28006.1	Trihelix	TF	Trihelix
Cluster-28043.0	AP2/ERF-ERF	TF	AP2/ERF->AP2/ERF-ERF
Cluster-28043.1	AP2/ERF-ERF	TF	AP2/ERF->AP2/ERF-ERF
Cluster-28043.2	AP2/ERF-ERF	TF	AP2/ERF->AP2/ERF-ERF
Cluster-28079.0	C2H2	TF	C2H2
Cluster-28103.1	C3H	TF	C3H
Cluster-28103.2	C3H	TF	C3H
Cluster-28165.3	SET	TR	SET
Cluster-28184.0	C2C2-LSD	TF	C2C2->C2C2-LSD
Cluster-28201.0	AUX/IAA	TR	AUX/IAA
Cluster-28201.3	B3-ARF	TF	B3->B3-ARF
Cluster-28201.5	B3-ARF	TF	B3->B3-ARF
Cluster-28201.8	B3-ARF	TF	B3->B3-ARF
Cluster-28201.9	B3	TF	B3->B3
Cluster-28208.0	bHLH	TF	bHLH
Cluster-28226.0	AP2/ERF-ERF	TF	AP2/ERF->AP2/ERF-ERF
Cluster-28226.1	AP2/ERF-ERF	TF	AP2/ERF->AP2/ERF-ERF
Cluster-28226.2	AP2/ERF-ERF	TF	AP2/ERF->AP2/ERF-ERF
Cluster-28232.0	TCP	TF	TCP
Cluster-28241.0	DDT	TR	DDT
Cluster-28351.0	Others	TR	Others
Cluster-28363.0	C2H2	TF	C2H2
Cluster-2840.0	NF-YB	TF	NF-Y->NF-YB
Cluster-28436.0	HB-KNOX	TF	HB->HB-KNOX
Cluster-28436.1	HB-KNOX	TF	HB->HB-KNOX
Cluster-28462.0	bZIP	TF	bZIP
Cluster-28541.0	SET	TR	SET
Cluster-28666.0	SBP	TF	SBP
Cluster-28671.0	MBF1	TR	MBF1
Cluster-28775.0	NAC	TF	NAC
Cluster-28775.1	NAC	TF	NAC
Cluster-28790.0	mTERF	TR	mTERF
Cluster-28819.0	C2H2	TF	C2H2
Cluster-28819.1	C2H2	TF	C2H2
Cluster-28876.0	HB-KNOX	TF	HB->HB-KNOX
Cluster-289.0	C3H	TF	C3H
Cluster-28940.10	TUB	TF	TUB
Cluster-28940.11	TUB	TF	TUB
Cluster-28940.14	TUB	TF	TUB
Cluster-28940.15	TUB	TF	TUB
Cluster-28940.16	TUB	TF	TUB
Cluster-28940.5	TUB	TF	TUB
Cluster-28940.7	TUB	TF	TUB
Cluster-28940.9	TUB	TF	TUB
Cluster-28957.0	HB-KNOX	TF	HB->HB-KNOX
Cluster-29017.0	HMG	TR	HMG
Cluster-29030.0	MYB-related	TF	MYB->MYB-related
Cluster-29108.0	HB-PHD	TF	HB->HB-PHD
Cluster-2916.0	C2H2	TF	C2H2
Cluster-29211.0	AP2/ERF-ERF	TF	AP2/ERF->AP2/ERF-ERF
Cluster-29211.1	AP2/ERF-ERF	TF	AP2/ERF->AP2/ERF-ERF
Cluster-29396.0	C2H2	TF	C2H2
Cluster-29468.0	mTERF	TR	mTERF
Cluster-29520.0	NAC	TF	NAC
Cluster-29541.0	NAC	TF	NAC
Cluster-29541.1	NAC	TF	NAC
Cluster-29710.0	MADS-MIKC	TF	MADS->MADS-MIKC
Cluster-29788.0	AP2/ERF-ERF	TF	AP2/ERF->AP2/ERF-ERF
Cluster-29899.0	NF-YB	TF	NF-Y->NF-YB
Cluster-29899.1	NF-YB	TF	NF-Y->NF-YB
Cluster-29974.0	zf-HD	TF	zf-HD
Cluster-30068.0	bZIP	TF	bZIP
Cluster-30096.3	bZIP	TF	bZIP
Cluster-30096.4	bZIP	TF	bZIP
Cluster-30166.1	bZIP	TF	bZIP
Cluster-30166.3	bZIP	TF	bZIP
Cluster-30166.4	bZIP	TF	bZIP
Cluster-30166.5	bZIP	TF	bZIP
Cluster-30166.6	bZIP	TF	bZIP
Cluster-30356.0	C2C2-GATA	TF	C2C2->C2C2-GATA
Cluster-30356.1	C2C2-GATA	TF	C2C2->C2C2-GATA
Cluster-30356.2	C2C2-GATA	TF	C2C2->C2C2-GATA
Cluster-30356.3	C2C2-GATA	TF	C2C2->C2C2-GATA
Cluster-30356.4	C2C2-GATA	TF	C2C2->C2C2-GATA
Cluster-30356.5	C2C2-GATA	TF	C2C2->C2C2-GATA
Cluster-30356.6	C2C2-GATA	TF	C2C2->C2C2-GATA
Cluster-30356.7	C2C2-GATA	TF	C2C2->C2C2-GATA
Cluster-30486.0	bHLH	TF	bHLH
Cluster-30510.0	OFP	TF	OFP
Cluster-30511.0	SNF2	TR	SNF2
Cluster-30562.0	mTERF	TR	mTERF
Cluster-30579.0	SNF2	TR	SNF2
Cluster-30683.0	bHLH	TF	bHLH
Cluster-30712.1	C2H2	TF	C2H2
Cluster-30712.2	C2H2	TF	C2H2
Cluster-30712.3	C2H2	TF	C2H2
Cluster-30712.4	C2H2	TF	C2H2
Cluster-30716.10	bZIP	TF	bZIP
Cluster-30716.11	bZIP	TF	bZIP
Cluster-30716.12	bZIP	TF	bZIP
Cluster-30716.5	bZIP	TF	bZIP
Cluster-30716.6	bZIP	TF	bZIP
Cluster-30716.7	bZIP	TF	bZIP
Cluster-30716.8	bZIP	TF	bZIP
Cluster-30716.9	bZIP	TF	bZIP
Cluster-30761.0	SET	TR	SET
Cluster-30787.0	mTERF	TR	mTERF
Cluster-30818.0	FAR1	TF	FAR1
Cluster-30831.1	RB	TR	RB
Cluster-30837.0	AP2/ERF-ERF	TF	AP2/ERF->AP2/ERF-ERF
Cluster-30893.0	GeBP	TF	GeBP
Cluster-30893.1	GeBP	TF	GeBP
Cluster-30916.0	bZIP	TF	bZIP
Cluster-30940.0	AP2/ERF-ERF	TF	AP2/ERF->AP2/ERF-ERF
Cluster-30998.10	PHD	TR	PHD
Cluster-30998.11	PHD	TR	PHD
Cluster-30998.12	PHD	TR	PHD
Cluster-30998.13	PHD	TR	PHD
Cluster-30998.16	PHD	TR	PHD
Cluster-30998.19	SET	TR	SET
Cluster-30998.2	SET	TR	SET
Cluster-30998.3	PHD	TR	PHD
Cluster-30998.5	PHD	TR	PHD
Cluster-30998.6	PHD	TR	PHD
Cluster-30998.7	PHD	TR	PHD
Cluster-30998.8	PHD	TR	PHD
Cluster-30998.9	PHD	TR	PHD
Cluster-31002.0	SNF2	TR	SNF2
Cluster-31029.0	SWI/SNF-BAF60b	TR	SWI/SNF-BAF60b
Cluster-31030.0	Others	TR	Others
Cluster-31125.0	MBF1	TR	MBF1
Cluster-31125.1	MBF1	TR	MBF1
Cluster-31125.2	MBF1	TR	MBF1
Cluster-31125.3	MBF1	TR	MBF1
Cluster-31125.4	MBF1	TR	MBF1
Cluster-31158.0	MADS-MIKC	TF	MADS->MADS-MIKC
Cluster-31181.0	AP2/ERF-ERF	TF	AP2/ERF->AP2/ERF-ERF
Cluster-31181.1	AP2/ERF-ERF	TF	AP2/ERF->AP2/ERF-ERF
Cluster-31181.2	AP2/ERF-ERF	TF	AP2/ERF->AP2/ERF-ERF
Cluster-31181.3	AP2/ERF-ERF	TF	AP2/ERF->AP2/ERF-ERF
Cluster-31181.4	AP2/ERF-ERF	TF	AP2/ERF->AP2/ERF-ERF
Cluster-31198.0	bZIP	TF	bZIP
Cluster-31198.1	bZIP	TF	bZIP
Cluster-31221.0	C2H2	TF	C2H2
Cluster-31224.0	GRF	TF	GRF
Cluster-31228.0	SET	TR	SET
Cluster-31259.0	Trihelix	TF	Trihelix
Cluster-31259.1	Trihelix	TF	Trihelix
Cluster-31275.0	mTERF	TR	mTERF
Cluster-31279.0	SBP	TF	SBP
Cluster-31279.1	SBP	TF	SBP
Cluster-31299.0	GRAS	TF	GRAS
Cluster-31299.3	GRAS	TF	GRAS
Cluster-31299.4	GRAS	TF	GRAS
Cluster-31299.5	GRAS	TF	GRAS
Cluster-31348.0	C2H2	TF	C2H2
Cluster-31351.0	NAC	TF	NAC
Cluster-31382.0	E2F-DP	TF	E2F-DP
Cluster-31474.0	HB-BELL	TF	HB->HB-BELL
Cluster-31482.0	bZIP	TF	bZIP
Cluster-31573.3	bHLH	TF	bHLH
Cluster-31573.4	bHLH	TF	bHLH
Cluster-31586.0	GNAT	TR	GNAT
Cluster-31586.1	GNAT	TR	GNAT
Cluster-31611.0	LOB	TF	LOB
Cluster-31635.0	zf-HD	TF	zf-HD
Cluster-31635.1	zf-HD	TF	zf-HD
Cluster-31639.0	WRKY	TF	WRKY
Cluster-31642.0	Jumonji	TR	Jumonji
Cluster-31673.0	SWI/SNF-SWI3	TR	SWI/SNF-SWI3
Cluster-31733.0	bHLH	TF	bHLH
Cluster-31736.0	GeBP	TF	GeBP
Cluster-31736.1	GeBP	TF	GeBP
Cluster-31736.2	GeBP	TF	GeBP
Cluster-31736.3	GeBP	TF	GeBP
Cluster-31813.1	MYB-related	TF	MYB->MYB-related
Cluster-31875.1	NAC	TF	NAC
Cluster-31875.10	NAC	TF	NAC
Cluster-31875.12	NAC	TF	NAC
Cluster-31875.2	NAC	TF	NAC
Cluster-31875.3	NAC	TF	NAC
Cluster-31875.5	NAC	TF	NAC
Cluster-31875.9	NAC	TF	NAC
Cluster-31880.0	B3	TF	B3->B3
Cluster-31947.0	SNF2	TR	SNF2
Cluster-31975.0	NAC	TF	NAC
Cluster-31975.1	NAC	TF	NAC
Cluster-32010.0	C2H2	TF	C2H2
Cluster-32023.0	BBR-BPC	TF	BBR-BPC
Cluster-32066.0	AP2/ERF-ERF	TF	AP2/ERF->AP2/ERF-ERF
Cluster-32132.0	SET	TR	SET
Cluster-32143.0	PHD	TR	PHD
Cluster-32199.0	MYB	TF	MYB->MYB
Cluster-32226.0	FAR1	TF	FAR1
Cluster-32234.0	Tify	TF	Tify
Cluster-32268.0	MADS-MIKC	TF	MADS->MADS-MIKC
Cluster-32268.1	MADS-MIKC	TF	MADS->MADS-MIKC
Cluster-32268.2	MADS-MIKC	TF	MADS->MADS-MIKC
Cluster-32268.3	MADS-MIKC	TF	MADS->MADS-MIKC
Cluster-32300.0	NF-YA	TF	NF-Y->NF-YA
Cluster-32310.0	E2F-DP	TF	E2F-DP
Cluster-32316.0	GeBP	TF	GeBP
Cluster-32333.0	MADS-M-type	TF	MADS->MADS-M-type
Cluster-32340.0	Others	TR	Others
Cluster-32347.2	NF-YB	TF	NF-Y->NF-YB
Cluster-32361.0	HB-BELL	TF	HB->HB-BELL
Cluster-32435.0	Others	TR	Others
Cluster-32447.0	HB-other	TF	HB->HB-other
Cluster-32447.2	DDT	TR	DDT
Cluster-32452.0	mTERF	TR	mTERF
Cluster-32494.0	NAC	TF	NAC
Cluster-32494.1	NAC	TF	NAC
Cluster-32494.2	NAC	TF	NAC
Cluster-32494.3	NAC	TF	NAC
Cluster-32494.4	NAC	TF	NAC
Cluster-32504.0	WRKY	TF	WRKY
Cluster-32539.2	Coactivator p15	TR	Coactivator p15
Cluster-32539.3	Coactivator p15	TR	Coactivator p15
Cluster-32543.0	C2C2-Dof	TF	C2C2->C2C2-Dof
Cluster-32566.0	AP2/ERF-ERF	TF	AP2/ERF->AP2/ERF-ERF
Cluster-32566.1	AP2/ERF-ERF	TF	AP2/ERF->AP2/ERF-ERF
Cluster-32645.0	Tify	TF	Tify
Cluster-32645.1	Tify	TF	Tify
Cluster-32645.2	Tify	TF	Tify
Cluster-32645.3	Tify	TF	Tify
Cluster-32683.0	Alfin-like	TF	Alfin-like
Cluster-32723.0	FAR1	TF	FAR1
Cluster-32747.0	MYB	TF	MYB->MYB
Cluster-32813.0	SRS	TF	SRS
Cluster-32813.1	SRS	TF	SRS
Cluster-32826.0	MADS-MIKC	TF	MADS->MADS-MIKC
Cluster-32892.0	TUB	TF	TUB
Cluster-32929.0	PHD	TR	PHD
Cluster-32932.0	OFP	TF	OFP
Cluster-32932.1	OFP	TF	OFP
Cluster-32940.0	SWI/SNF-BAF60b	TR	SWI/SNF-BAF60b
Cluster-32940.1	SWI/SNF-BAF60b	TR	SWI/SNF-BAF60b
Cluster-32943.0	NAC	TF	NAC
Cluster-32958.0	FAR1	TF	FAR1
Cluster-33062.0	WRKY	TF	WRKY
Cluster-33070.0	AP2/ERF-ERF	TF	AP2/ERF->AP2/ERF-ERF
Cluster-33174.1	TRAF	TR	TRAF
Cluster-33199.0	RWP-RK	TF	RWP-RK
Cluster-33288.0	WRKY	TF	WRKY
Cluster-33288.1	WRKY	TF	WRKY
Cluster-33302.0	HSF	TF	HSF
Cluster-33303.0	SET	TR	SET
Cluster-33311.0	AP2/ERF-ERF	TF	AP2/ERF->AP2/ERF-ERF
Cluster-33315.0	C2H2	TF	C2H2
Cluster-33342.0	TRAF	TR	TRAF
Cluster-33367.0	Trihelix	TF	Trihelix
Cluster-33393.0	BES1	TF	BES1
Cluster-33393.1	BES1	TF	BES1
Cluster-33403.0	SWI/SNF-BAF60b	TR	SWI/SNF-BAF60b
Cluster-33409.0	C2H2	TF	C2H2
Cluster-33423.1	AP2/ERF-ERF	TF	AP2/ERF->AP2/ERF-ERF
Cluster-33423.3	AP2/ERF-ERF	TF	AP2/ERF->AP2/ERF-ERF
Cluster-33423.4	AP2/ERF-ERF	TF	AP2/ERF->AP2/ERF-ERF
Cluster-33423.5	AP2/ERF-ERF	TF	AP2/ERF->AP2/ERF-ERF
Cluster-33445.0	GNAT	TR	GNAT
Cluster-33487.0	NF-YB	TF	NF-Y->NF-YB
Cluster-33502.0	C3H	TF	C3H
Cluster-33523.0	MYB-related	TF	MYB->MYB-related
Cluster-33533.0	bHLH	TF	bHLH
Cluster-33603.0	FAR1	TF	FAR1
Cluster-33635.0	AP2/ERF-ERF	TF	AP2/ERF->AP2/ERF-ERF
Cluster-33645.0	NAC	TF	NAC
Cluster-33651.0	AP2/ERF-ERF	TF	AP2/ERF->AP2/ERF-ERF
Cluster-33770.0	C2C2-CO-like	TF	C2C2->C2C2-CO-like
Cluster-33770.1	C2C2-CO-like	TF	C2C2->C2C2-CO-like
Cluster-33856.0	MYB-related	TF	MYB->MYB-related
Cluster-33893.0	AP2/ERF-ERF	TF	AP2/ERF->AP2/ERF-ERF
Cluster-33907.0	GeBP	TF	GeBP
Cluster-33950.0	NF-YC	TF	NF-Y->NF-YC
Cluster-33958.0	GARP-G2-like	TF	GARP->GARP-G2-like
Cluster-33972.0	GARP-G2-like	TF	GARP->GARP-G2-like
Cluster-34001.0	C2C2-Dof	TF	C2C2->C2C2-Dof
Cluster-34001.1	C2C2-Dof	TF	C2C2->C2C2-Dof
Cluster-34031.0	MYB	TF	MYB->MYB
Cluster-34066.0	Rcd1-like	TR	Rcd1-like
Cluster-34069.0	C2C2-CO-like	TF	C2C2->C2C2-CO-like
Cluster-34074.0	DDT	TR	DDT
Cluster-34082.0	Whirly	TF	Whirly
Cluster-34090.0	AP2/ERF-ERF	TF	AP2/ERF->AP2/ERF-ERF
Cluster-34115.0	C3H	TF	C3H
Cluster-34218.0	WRKY	TF	WRKY
Cluster-34224.0	bZIP	TF	bZIP
Cluster-34272.0	LOB	TF	LOB
Cluster-34272.1	LOB	TF	LOB
Cluster-34307.0	TRAF	TR	TRAF
Cluster-34345.0	NAC	TF	NAC
Cluster-34355.0	AP2/ERF-ERF	TF	AP2/ERF->AP2/ERF-ERF
Cluster-34369.0	Others	TR	Others
Cluster-34372.0	Trihelix	TF	Trihelix
Cluster-34397.0	SET	TR	SET
Cluster-34418.0	WRKY	TF	WRKY
Cluster-34418.1	WRKY	TF	WRKY
Cluster-34440.0	FAR1	TF	FAR1
Cluster-34488.0	GARP-G2-like	TF	GARP->GARP-G2-like
Cluster-34512.0	C2H2	TF	C2H2
Cluster-34515.0	SNF2	TR	SNF2
Cluster-34527.0	bHLH	TF	bHLH
Cluster-34541.0	GNAT	TR	GNAT
Cluster-34541.1	GNAT	TR	GNAT
Cluster-34552.0	LOB	TF	LOB
Cluster-34566.0	S1Fa-like	TF	S1Fa-like
Cluster-34566.1	S1Fa-like	TF	S1Fa-like
Cluster-34574.0	GRAS	TF	GRAS
Cluster-34574.1	GRAS	TF	GRAS
Cluster-34574.2	GRAS	TF	GRAS
Cluster-34574.3	GRAS	TF	GRAS
Cluster-34574.4	GRAS	TF	GRAS
Cluster-34574.5	GRAS	TF	GRAS
Cluster-34574.6	GRAS	TF	GRAS
Cluster-34574.7	GRAS	TF	GRAS
Cluster-34647.0	AP2/ERF-ERF	TF	AP2/ERF->AP2/ERF-ERF
Cluster-34709.0	MYB	TF	MYB->MYB
Cluster-34709.1	MYB	TF	MYB->MYB
Cluster-34756.1	C2H2	TF	C2H2
Cluster-34853.0	HB-HD-ZIP	TF	HB->HB-HD-ZIP
Cluster-34910.0	C2H2	TF	C2H2
Cluster-34920.0	GeBP	TF	GeBP
Cluster-3499.1	GARP-G2-like	TF	GARP->GARP-G2-like
Cluster-35018.0	bHLH	TF	bHLH
Cluster-35021.0	AP2/ERF-ERF	TF	AP2/ERF->AP2/ERF-ERF
Cluster-35032.13	C2H2	TF	C2H2
Cluster-35051.0	C3H	TF	C3H
Cluster-35073.10	PHD	TR	PHD
Cluster-35073.4	B3	TF	B3->B3
Cluster-35073.7	B3	TF	B3->B3
Cluster-35078.0	Trihelix	TF	Trihelix
Cluster-35095.0	bHLH	TF	bHLH
Cluster-35095.1	bHLH	TF	bHLH
Cluster-35136.0	HB-WOX	TF	HB->HB-WOX
Cluster-35149.0	SRS	TF	SRS
Cluster-35149.1	SRS	TF	SRS
Cluster-35155.0	SWI/SNF-BAF60b	TR	SWI/SNF-BAF60b
Cluster-35193.0	AP2/ERF-ERF	TF	AP2/ERF->AP2/ERF-ERF
Cluster-35201.0	SNF2	TR	SNF2
Cluster-35230.0	mTERF	TR	mTERF
Cluster-35239.0	NF-YB	TF	NF-Y->NF-YB
Cluster-35243.0	AP2/ERF-ERF	TF	AP2/ERF->AP2/ERF-ERF
Cluster-35243.1	AP2/ERF-ERF	TF	AP2/ERF->AP2/ERF-ERF
Cluster-35282.0	bHLH	TF	bHLH
Cluster-35293.0	HB-HD-ZIP	TF	HB->HB-HD-ZIP
Cluster-35294.0	AP2/ERF-ERF	TF	AP2/ERF->AP2/ERF-ERF
Cluster-35294.1	AP2/ERF-ERF	TF	AP2/ERF->AP2/ERF-ERF
Cluster-35333.0	TUB	TF	TUB
Cluster-35333.1	TUB	TF	TUB
Cluster-35333.2	TUB	TF	TUB
Cluster-35342.0	GRAS	TF	GRAS
Cluster-35462.1	SNF2	TR	SNF2
Cluster-35462.2	SNF2	TR	SNF2
Cluster-35462.3	SNF2	TR	SNF2
Cluster-35462.4	SNF2	TR	SNF2
Cluster-35462.5	SNF2	TR	SNF2
Cluster-35462.6	SNF2	TR	SNF2
Cluster-35462.7	SNF2	TR	SNF2
Cluster-35462.8	SNF2	TR	SNF2
Cluster-35479.0	FAR1	TF	FAR1
Cluster-35502.0	C2H2	TF	C2H2
Cluster-35550.0	DDT	TR	DDT
Cluster-35565.0	GRAS	TF	GRAS
Cluster-35585.0	C3H	TF	C3H
Cluster-35588.0	Jumonji	TR	Jumonji
Cluster-35588.1	Jumonji	TR	Jumonji
Cluster-35590.0	C2C2-Dof	TF	C2C2->C2C2-Dof
Cluster-35590.1	C2C2-Dof	TF	C2C2->C2C2-Dof
Cluster-35591.0	C3H	TF	C3H
Cluster-35595.1	FAR1	TF	FAR1
Cluster-35607.0	NF-YC	TF	NF-Y->NF-YC
Cluster-3568.1	FAR1	TF	FAR1
Cluster-35705.0	GARP-G2-like	TF	GARP->GARP-G2-like
Cluster-35712.0	Others	TR	Others
Cluster-35731.1	CAMTA	TF	CAMTA
Cluster-35731.2	CAMTA	TF	CAMTA
Cluster-35731.3	CAMTA	TF	CAMTA
Cluster-35731.4	CAMTA	TF	CAMTA
Cluster-35731.5	CAMTA	TF	CAMTA
Cluster-35747.0	C3H	TF	C3H
Cluster-35768.0	NAC	TF	NAC
Cluster-35768.1	NAC	TF	NAC
Cluster-35768.2	NAC	TF	NAC
Cluster-35768.3	NAC	TF	NAC
Cluster-35780.1	NF-YC	TF	NF-Y->NF-YC
Cluster-35780.2	NF-YC	TF	NF-Y->NF-YC
Cluster-35780.3	NF-YC	TF	NF-Y->NF-YC
Cluster-35826.0	NAC	TF	NAC
Cluster-35873.0	AP2/ERF-ERF	TF	AP2/ERF->AP2/ERF-ERF
Cluster-35897.0	mTERF	TR	mTERF
Cluster-35950.0	MYB	TF	MYB->MYB
Cluster-35969.1	Others	TR	Others
Cluster-3599.1	EIL	TF	EIL
Cluster-3599.2	EIL	TF	EIL
Cluster-3599.3	EIL	TF	EIL
Cluster-3599.4	EIL	TF	EIL
Cluster-3599.5	EIL	TF	EIL
Cluster-3599.6	EIL	TF	EIL
Cluster-3599.7	EIL	TF	EIL
Cluster-3599.8	EIL	TF	EIL
Cluster-3599.9	EIL	TF	EIL
Cluster-36007.0	STAT	TF	STAT
Cluster-36091.1	NAC	TF	NAC
Cluster-36100.0	WRKY	TF	WRKY
Cluster-36100.1	WRKY	TF	WRKY
Cluster-36151.0	bHLH	TF	bHLH
Cluster-36151.1	bHLH	TF	bHLH
Cluster-36151.2	bHLH	TF	bHLH
Cluster-36151.3	bHLH	TF	bHLH
Cluster-36151.4	bHLH	TF	bHLH
Cluster-36151.5	bHLH	TF	bHLH
Cluster-36151.6	bHLH	TF	bHLH
Cluster-36158.0	AUX/IAA	TR	AUX/IAA
Cluster-36183.0	GARP-G2-like	TF	GARP->GARP-G2-like
Cluster-36194.0	HB-BELL	TF	HB->HB-BELL
Cluster-36197.0	Others	TR	Others
Cluster-36250.0	MYB	TF	MYB->MYB
Cluster-36256.0	HB-HD-ZIP	TF	HB->HB-HD-ZIP
Cluster-36266.0	C2C2-LSD	TF	C2C2->C2C2-LSD
Cluster-36266.1	C2C2-LSD	TF	C2C2->C2C2-LSD
Cluster-36268.0	AUX/IAA	TR	AUX/IAA
Cluster-36268.1	AUX/IAA	TR	AUX/IAA
Cluster-36338.0	C2H2	TF	C2H2
Cluster-36361.0	GNAT	TR	GNAT
Cluster-36417.0	DBB	TF	DBB
Cluster-36417.1	DBB	TF	DBB
Cluster-36456.0	B3	TF	B3->B3
Cluster-36466.0	MADS-MIKC	TF	MADS->MADS-MIKC
Cluster-36507.0	HB-HD-ZIP	TF	HB->HB-HD-ZIP
Cluster-36541.0	BBR-BPC	TF	BBR-BPC
Cluster-36570.0	AP2/ERF-ERF	TF	AP2/ERF->AP2/ERF-ERF
Cluster-36570.1	AP2/ERF-ERF	TF	AP2/ERF->AP2/ERF-ERF
Cluster-36615.0	HMG	TR	HMG
Cluster-36645.0	AP2/ERF-ERF	TF	AP2/ERF->AP2/ERF-ERF
Cluster-36645.1	AP2/ERF-ERF	TF	AP2/ERF->AP2/ERF-ERF
Cluster-36645.2	AP2/ERF-ERF	TF	AP2/ERF->AP2/ERF-ERF
Cluster-36645.3	AP2/ERF-ERF	TF	AP2/ERF->AP2/ERF-ERF
Cluster-36645.4	AP2/ERF-ERF	TF	AP2/ERF->AP2/ERF-ERF
Cluster-36645.5	AP2/ERF-ERF	TF	AP2/ERF->AP2/ERF-ERF
Cluster-36647.0	C2H2	TF	C2H2
Cluster-36684.0	C3H	TF	C3H
Cluster-36684.2	C3H	TF	C3H
Cluster-36750.0	bHLH	TF	bHLH
Cluster-36750.1	bHLH	TF	bHLH
Cluster-36750.2	bHLH	TF	bHLH
Cluster-36768.0	C2C2-Dof	TF	C2C2->C2C2-Dof
Cluster-36768.1	C2C2-Dof	TF	C2C2->C2C2-Dof
Cluster-36768.10	C2C2-Dof	TF	C2C2->C2C2-Dof
Cluster-36768.3	C2C2-Dof	TF	C2C2->C2C2-Dof
Cluster-36768.4	C2C2-Dof	TF	C2C2->C2C2-Dof
Cluster-36768.6	C2C2-Dof	TF	C2C2->C2C2-Dof
Cluster-36768.7	C2C2-Dof	TF	C2C2->C2C2-Dof
Cluster-36768.8	C2C2-Dof	TF	C2C2->C2C2-Dof
Cluster-36768.9	C2C2-Dof	TF	C2C2->C2C2-Dof
Cluster-36789.0	GRF	TF	GRF
Cluster-36876.0	MYB	TF	MYB->MYB
Cluster-36904.0	GRAS	TF	GRAS
Cluster-36911.0	MYB	TF	MYB->MYB
Cluster-36944.0	MYB-related	TF	MYB->MYB-related
Cluster-36950.0	GARP-ARR-B	TF	GARP->GARP-ARR-B
Cluster-36964.0	SNF2	TR	SNF2
Cluster-36964.1	SNF2	TR	SNF2
Cluster-36964.2	SNF2	TR	SNF2
Cluster-36964.3	SNF2	TR	SNF2
Cluster-36964.4	SNF2	TR	SNF2
Cluster-36983.0	mTERF	TR	mTERF
Cluster-37006.1	B3-ARF	TF	B3->B3-ARF
Cluster-37006.2	B3-ARF	TF	B3->B3-ARF
Cluster-37012.0	HSF	TF	HSF
Cluster-37012.1	HSF	TF	HSF
Cluster-37051.0	PHD	TR	PHD
Cluster-37061.0	GRAS	TF	GRAS
Cluster-37064.0	bHLH	TF	bHLH
Cluster-37074.1	C2H2	TF	C2H2
Cluster-37075.0	SNF2	TR	SNF2
Cluster-37111.0	bZIP	TF	bZIP
Cluster-37111.1	bZIP	TF	bZIP
Cluster-37111.2	bZIP	TF	bZIP
Cluster-37111.3	bZIP	TF	bZIP
Cluster-37141.0	CSD	TF	CSD
Cluster-37141.1	CSD	TF	CSD
Cluster-37147.0	HB-HD-ZIP	TF	HB->HB-HD-ZIP
Cluster-37182.0	mTERF	TR	mTERF
Cluster-3721.0	FAR1	TF	FAR1
Cluster-37210.0	MYB	TF	MYB->MYB
Cluster-37230.0	Tify	TF	Tify
Cluster-37230.1	Tify	TF	Tify
Cluster-37230.2	Tify	TF	Tify
Cluster-37230.3	Tify	TF	Tify
Cluster-37317.0	NAC	TF	NAC
Cluster-37346.2	NAC	TF	NAC
Cluster-37346.3	NAC	TF	NAC
Cluster-37346.4	NAC	TF	NAC
Cluster-37367.0	C3H	TF	C3H
Cluster-37375.0	mTERF	TR	mTERF
Cluster-37410.0	RWP-RK	TF	RWP-RK
Cluster-37410.1	RWP-RK	TF	RWP-RK
Cluster-37410.2	RWP-RK	TF	RWP-RK
Cluster-37410.3	RWP-RK	TF	RWP-RK
Cluster-37427.0	PHD	TR	PHD
Cluster-37441.0	AP2/ERF-ERF	TF	AP2/ERF->AP2/ERF-ERF
Cluster-37441.1	AP2/ERF-ERF	TF	AP2/ERF->AP2/ERF-ERF
Cluster-37532.0	MYB-related	TF	MYB->MYB-related
Cluster-37543.0	AP2/ERF-ERF	TF	AP2/ERF->AP2/ERF-ERF
Cluster-37558.0	SET	TR	SET
Cluster-37561.0	WRKY	TF	WRKY
Cluster-37609.0	bHLH	TF	bHLH
Cluster-37624.10	AP2/ERF-ERF	TF	AP2/ERF->AP2/ERF-ERF
Cluster-37624.12	AP2/ERF-ERF	TF	AP2/ERF->AP2/ERF-ERF
Cluster-37624.13	AP2/ERF-ERF	TF	AP2/ERF->AP2/ERF-ERF
Cluster-37624.4	AP2/ERF-ERF	TF	AP2/ERF->AP2/ERF-ERF
Cluster-37624.8	AP2/ERF-ERF	TF	AP2/ERF->AP2/ERF-ERF
Cluster-37667.0	C3H	TF	C3H
Cluster-37667.1	C3H	TF	C3H
Cluster-37735.0	C2C2-GATA	TF	C2C2->C2C2-GATA
Cluster-37799.0	bHLH	TF	bHLH
Cluster-37872.0	C3H	TF	C3H
Cluster-37887.0	C2H2	TF	C2H2
Cluster-37967.0	FAR1	TF	FAR1
Cluster-37969.0	TCP	TF	TCP
Cluster-38022.0	Jumonji	TR	Jumonji
Cluster-38082.0	MYB-related	TF	MYB->MYB-related
Cluster-38082.1	MYB-related	TF	MYB->MYB-related
Cluster-38091.0	AP2/ERF-ERF	TF	AP2/ERF->AP2/ERF-ERF
Cluster-38091.4	AP2/ERF-ERF	TF	AP2/ERF->AP2/ERF-ERF
Cluster-38091.5	AP2/ERF-ERF	TF	AP2/ERF->AP2/ERF-ERF
Cluster-38161.0	B3-ARF	TF	B3->B3-ARF
Cluster-38162.0	GARP-G2-like	TF	GARP->GARP-G2-like
Cluster-38162.1	GARP-G2-like	TF	GARP->GARP-G2-like
Cluster-38189.0	B3	TF	B3->B3
Cluster-38189.1	AP2/ERF-RAV	TF	AP2/ERF->AP2/ERF-RAV
Cluster-38225.0	WRKY	TF	WRKY
Cluster-38225.1	WRKY	TF	WRKY
Cluster-38304.0	bHLH	TF	bHLH
Cluster-38399.0	WRKY	TF	WRKY
Cluster-38421.2	C2H2	TF	C2H2
Cluster-38422.0	LOB	TF	LOB
Cluster-38448.0	SNF2	TR	SNF2
Cluster-38502.0	FAR1	TF	FAR1
Cluster-38554.0	LUG	TR	LUG
Cluster-38554.1	LUG	TR	LUG
Cluster-38591.0	GARP-G2-like	TF	GARP->GARP-G2-like
Cluster-38591.1	GARP-G2-like	TF	GARP->GARP-G2-like
Cluster-38591.2	GARP-G2-like	TF	GARP->GARP-G2-like
Cluster-38591.3	GARP-G2-like	TF	GARP->GARP-G2-like
Cluster-38603.0	HB-other	TF	HB->HB-other
Cluster-38743.0	NF-YA	TF	NF-Y->NF-YA
Cluster-38743.1	NF-YA	TF	NF-Y->NF-YA
Cluster-38743.2	NF-YA	TF	NF-Y->NF-YA
Cluster-38743.3	NF-YA	TF	NF-Y->NF-YA
Cluster-38743.4	NF-YA	TF	NF-Y->NF-YA
Cluster-38744.2	NAC	TF	NAC
Cluster-38749.0	WRKY	TF	WRKY
Cluster-38756.2	bZIP	TF	bZIP
Cluster-38781.0	bZIP	TF	bZIP
Cluster-38781.1	bZIP	TF	bZIP
Cluster-38781.2	bZIP	TF	bZIP
Cluster-38826.10	SET	TR	SET
Cluster-38826.11	SET	TR	SET
Cluster-38826.12	SET	TR	SET
Cluster-38826.13	SET	TR	SET
Cluster-38826.14	SET	TR	SET
Cluster-38826.4	SET	TR	SET
Cluster-38826.5	SET	TR	SET
Cluster-38826.6	SET	TR	SET
Cluster-38826.7	SET	TR	SET
Cluster-38826.8	SET	TR	SET
Cluster-38826.9	SET	TR	SET
Cluster-38850.0	NAC	TF	NAC
Cluster-39008.0	mTERF	TR	mTERF
Cluster-39019.0	HSF	TF	HSF
Cluster-39019.1	HSF	TF	HSF
Cluster-39060.10	DDT	TR	DDT
Cluster-39060.11	DDT	TR	DDT
Cluster-39060.13	DDT	TR	DDT
Cluster-39060.14	DDT	TR	DDT
Cluster-39060.4	DDT	TR	DDT
Cluster-39060.5	DDT	TR	DDT
Cluster-39060.6	DDT	TR	DDT
Cluster-39060.7	DDT	TR	DDT
Cluster-39060.8	DDT	TR	DDT
Cluster-39060.9	DDT	TR	DDT
Cluster-39078.0	C2C2-GATA	TF	C2C2->C2C2-GATA
Cluster-39090.0	Others	TR	Others
Cluster-39090.1	Others	TR	Others
Cluster-39098.0	C3H	TF	C3H
Cluster-39098.6	C3H	TF	C3H
Cluster-39098.7	C3H	TF	C3H
Cluster-39113.0	HB-HD-ZIP	TF	HB->HB-HD-ZIP
Cluster-39113.1	HB-HD-ZIP	TF	HB->HB-HD-ZIP
Cluster-39113.2	HB-HD-ZIP	TF	HB->HB-HD-ZIP
Cluster-39113.3	HB-HD-ZIP	TF	HB->HB-HD-ZIP
Cluster-39115.0	TCP	TF	TCP
Cluster-39155.0	C2C2-GATA	TF	C2C2->C2C2-GATA
Cluster-39155.1	C2C2-GATA	TF	C2C2->C2C2-GATA
Cluster-39167.0	MYB	TF	MYB->MYB
Cluster-39206.0	FAR1	TF	FAR1
Cluster-39278.0	FAR1	TF	FAR1
Cluster-39310.0	bHLH	TF	bHLH
Cluster-39310.1	bHLH	TF	bHLH
Cluster-39324.2	PHD	TR	PHD
Cluster-39324.3	PHD	TR	PHD
Cluster-39330.0	B3-ARF	TF	B3->B3-ARF
Cluster-3934.0	WRKY	TF	WRKY
Cluster-39344.10	PLATZ	TF	PLATZ
Cluster-39344.11	PLATZ	TF	PLATZ
Cluster-39344.2	PLATZ	TF	PLATZ
Cluster-39344.3	PLATZ	TF	PLATZ
Cluster-39344.4	PLATZ	TF	PLATZ
Cluster-39344.5	PLATZ	TF	PLATZ
Cluster-39344.6	PLATZ	TF	PLATZ
Cluster-39344.7	PLATZ	TF	PLATZ
Cluster-39344.8	PLATZ	TF	PLATZ
Cluster-39344.9	PLATZ	TF	PLATZ
Cluster-39349.1	bHLH	TF	bHLH
Cluster-39349.10	bHLH	TF	bHLH
Cluster-39349.2	bHLH	TF	bHLH
Cluster-39349.5	bHLH	TF	bHLH
Cluster-39349.7	bHLH	TF	bHLH
Cluster-39349.8	bHLH	TF	bHLH
Cluster-39349.9	bHLH	TF	bHLH
Cluster-39357.0	FAR1	TF	FAR1
Cluster-39392.0	LOB	TF	LOB
Cluster-39392.1	LOB	TF	LOB
Cluster-39425.0	C2C2-GATA	TF	C2C2->C2C2-GATA
Cluster-39455.0	MYB-related	TF	MYB->MYB-related
Cluster-39455.1	MYB-related	TF	MYB->MYB-related
Cluster-39488.0	SWI/SNF-SWI3	TR	SWI/SNF-SWI3
Cluster-39523.0	C2H2	TF	C2H2
Cluster-39535.0	C3H	TF	C3H
Cluster-39571.0	Trihelix	TF	Trihelix
Cluster-39621.0	GRF	TF	GRF
Cluster-39621.1	GRF	TF	GRF
Cluster-39621.4	GRF	TF	GRF
Cluster-39661.0	bHLH	TF	bHLH
Cluster-39676.0	GNAT	TR	GNAT
Cluster-39706.0	WRKY	TF	WRKY
Cluster-39706.1	WRKY	TF	WRKY
Cluster-39786.1	SET	TR	SET
Cluster-39786.4	SET	TR	SET
Cluster-39786.5	SET	TR	SET
Cluster-39786.6	SET	TR	SET
Cluster-39786.7	SET	TR	SET
Cluster-39792.0	LUG	TR	LUG
Cluster-39799.0	bHLH	TF	bHLH
Cluster-39844.0	Jumonji	TR	Jumonji
Cluster-39848.0	HSF	TF	HSF
Cluster-39849.0	GARP-G2-like	TF	GARP->GARP-G2-like
Cluster-39849.1	GARP-G2-like	TF	GARP->GARP-G2-like
Cluster-3985.1	C3H	TF	C3H
Cluster-39876.0	mTERF	TR	mTERF
Cluster-39935.1	B3	TF	B3->B3
Cluster-39995.0	AP2/ERF-ERF	TF	AP2/ERF->AP2/ERF-ERF
Cluster-40004.0	Trihelix	TF	Trihelix
Cluster-40008.0	RWP-RK	TF	RWP-RK
Cluster-40008.1	RWP-RK	TF	RWP-RK
Cluster-40008.2	RWP-RK	TF	RWP-RK
Cluster-40008.3	RWP-RK	TF	RWP-RK
Cluster-40008.4	RWP-RK	TF	RWP-RK
Cluster-40008.5	RWP-RK	TF	RWP-RK
Cluster-40058.0	Alfin-like	TF	Alfin-like
Cluster-40064.0	SET	TR	SET
Cluster-40066.0	LIM	TF	LIM
Cluster-40066.1	Others	TR	Others
Cluster-40066.2	LIM	TF	LIM
Cluster-40066.3	LIM	TF	LIM
Cluster-40096.1	SBP	TF	SBP
Cluster-40096.2	SBP	TF	SBP
Cluster-40096.3	SBP	TF	SBP
Cluster-40351.0	BBR-BPC	TF	BBR-BPC
Cluster-40351.1	BBR-BPC	TF	BBR-BPC
Cluster-40390.0	mTERF	TR	mTERF
Cluster-40419.0	PLATZ	TF	PLATZ
Cluster-40431.0	HB-other	TF	HB->HB-other
Cluster-40431.3	HB-other	TF	HB->HB-other
Cluster-40435.0	AUX/IAA	TR	AUX/IAA
Cluster-40440.0	MYB	TF	MYB->MYB
Cluster-40440.1	MYB-related	TF	MYB->MYB-related
Cluster-40440.2	MYB-related	TF	MYB->MYB-related
Cluster-40440.3	MYB	TF	MYB->MYB
Cluster-40446.0	Jumonji	TR	Jumonji
Cluster-40448.0	TCP	TF	TCP
Cluster-40448.1	TCP	TF	TCP
Cluster-40547.6	NAC	TF	NAC
Cluster-40554.0	WRKY	TF	WRKY
Cluster-40573.0	MYB-related	TF	MYB->MYB-related
Cluster-4060.1	AUX/IAA	TR	AUX/IAA
Cluster-4060.10	B3-ARF	TF	B3->B3-ARF
Cluster-4060.11	B3-ARF	TF	B3->B3-ARF
Cluster-4060.12	B3-ARF	TF	B3->B3-ARF
Cluster-4060.13	B3-ARF	TF	B3->B3-ARF
Cluster-4060.2	B3-ARF	TF	B3->B3-ARF
Cluster-4060.3	B3-ARF	TF	B3->B3-ARF
Cluster-4060.4	B3-ARF	TF	B3->B3-ARF
Cluster-4060.5	B3	TF	B3->B3
Cluster-4060.6	B3	TF	B3->B3
Cluster-4060.7	B3-ARF	TF	B3->B3-ARF
Cluster-4060.8	B3-ARF	TF	B3->B3-ARF
Cluster-4060.9	B3-ARF	TF	B3->B3-ARF
Cluster-40602.0	GNAT	TR	GNAT
Cluster-40602.1	GNAT	TR	GNAT
Cluster-40602.2	GNAT	TR	GNAT
Cluster-40602.3	GNAT	TR	GNAT
Cluster-40618.0	MYB	TF	MYB->MYB
Cluster-40618.1	MYB-related	TF	MYB->MYB-related
Cluster-40618.4	MYB	TF	MYB->MYB
Cluster-40641.0	zf-HD	TF	zf-HD
Cluster-40641.1	zf-HD	TF	zf-HD
Cluster-40650.0	HB-other	TF	HB->HB-other
Cluster-40655.0	C2C2-GATA	TF	C2C2->C2C2-GATA
Cluster-40655.1	C2C2-GATA	TF	C2C2->C2C2-GATA
Cluster-40655.2	C2C2-GATA	TF	C2C2->C2C2-GATA
Cluster-40665.0	bHLH	TF	bHLH
Cluster-40665.1	bHLH	TF	bHLH
Cluster-40733.1	SNF2	TR	SNF2
Cluster-40748.0	SET	TR	SET
Cluster-40784.0	NF-X1	TF	NF-X1
Cluster-40792.0	bZIP	TF	bZIP
Cluster-40792.1	bZIP	TF	bZIP
Cluster-40792.2	bZIP	TF	bZIP
Cluster-40792.3	bZIP	TF	bZIP
Cluster-40817.0	Tify	TF	Tify
Cluster-40817.1	Tify	TF	Tify
Cluster-40817.2	Tify	TF	Tify
Cluster-40832.0	B3	TF	B3->B3
Cluster-40837.0	GRAS	TF	GRAS
Cluster-40850.0	CPP	TF	CPP
Cluster-40860.0	mTERF	TR	mTERF
Cluster-40880.0	B3	TF	B3->B3
Cluster-40880.1	B3	TF	B3->B3
Cluster-40909.0	Pseudo ARR-B	TR	Pseudo ARR-B
Cluster-40909.1	Others	TR	Others
Cluster-40909.2	Pseudo ARR-B	TR	Pseudo ARR-B
Cluster-40909.3	Pseudo ARR-B	TR	Pseudo ARR-B
Cluster-40909.4	Others	TR	Others
Cluster-40909.5	Pseudo ARR-B	TR	Pseudo ARR-B
Cluster-40941.0	AP2/ERF-ERF	TF	AP2/ERF->AP2/ERF-ERF
Cluster-40965.0	AUX/IAA	TR	AUX/IAA
Cluster-40965.1	AUX/IAA	TR	AUX/IAA
Cluster-40965.2	AUX/IAA	TR	AUX/IAA
Cluster-40998.0	TRAF	TR	TRAF
Cluster-40998.1	TRAF	TR	TRAF
Cluster-40998.2	TRAF	TR	TRAF
Cluster-40998.3	TRAF	TR	TRAF
Cluster-40998.4	TRAF	TR	TRAF
Cluster-41005.0	C2H2	TF	C2H2
Cluster-41005.1	C2H2	TF	C2H2
Cluster-41066.0	C2C2-Dof	TF	C2C2->C2C2-Dof
Cluster-41094.0	SOH1	TR	SOH1
Cluster-41094.1	SOH1	TR	SOH1
Cluster-41094.2	SOH1	TR	SOH1
Cluster-41094.3	SOH1	TR	SOH1
Cluster-41094.4	SOH1	TR	SOH1
Cluster-41094.5	SOH1	TR	SOH1
Cluster-41153.0	SNF2	TR	SNF2
Cluster-41191.0	bZIP	TF	bZIP
Cluster-41191.1	bZIP	TF	bZIP
Cluster-41221.0	FAR1	TF	FAR1
Cluster-41221.1	FAR1	TF	FAR1
Cluster-41221.2	FAR1	TF	FAR1
Cluster-41221.3	FAR1	TF	FAR1
Cluster-41221.4	FAR1	TF	FAR1
Cluster-41232.0	NAC	TF	NAC
Cluster-41253.0	C2H2	TF	C2H2
Cluster-41253.1	C2H2	TF	C2H2
Cluster-41253.2	C2H2	TF	C2H2
Cluster-41253.3	C2H2	TF	C2H2
Cluster-41281.0	HB-KNOX	TF	HB->HB-KNOX
Cluster-41281.2	HB-other	TF	HB->HB-other
Cluster-41334.0	NAC	TF	NAC
Cluster-41334.1	NAC	TF	NAC
Cluster-41337.0	HSF	TF	HSF
Cluster-41337.1	HSF	TF	HSF
Cluster-41366.0	VOZ	TF	VOZ
Cluster-41371.0	GARP-G2-like	TF	GARP->GARP-G2-like
Cluster-41371.1	GARP-G2-like	TF	GARP->GARP-G2-like
Cluster-41371.2	GARP-G2-like	TF	GARP->GARP-G2-like
Cluster-41371.3	GARP-G2-like	TF	GARP->GARP-G2-like
Cluster-41371.4	GARP-G2-like	TF	GARP->GARP-G2-like
Cluster-41428.0	LUG	TR	LUG
Cluster-41452.0	bHLH	TF	bHLH
Cluster-41452.1	bHLH	TF	bHLH
Cluster-41498.0	C3H	TF	C3H
Cluster-41498.1	C3H	TF	C3H
Cluster-41498.2	C3H	TF	C3H
Cluster-41498.3	C3H	TF	C3H
Cluster-41498.4	C3H	TF	C3H
Cluster-41498.5	C3H	TF	C3H
Cluster-41503.0	Whirly	TF	Whirly
Cluster-41511.0	HB-HD-ZIP	TF	HB->HB-HD-ZIP
Cluster-41531.0	C2C2-Dof	TF	C2C2->C2C2-Dof
Cluster-41531.1	C2C2-Dof	TF	C2C2->C2C2-Dof
Cluster-41531.2	C2C2-Dof	TF	C2C2->C2C2-Dof
Cluster-41538.0	HB-KNOX	TF	HB->HB-KNOX
Cluster-41546.1	C2H2	TF	C2H2
Cluster-41546.10	C2H2	TF	C2H2
Cluster-41546.11	C2H2	TF	C2H2
Cluster-41546.2	C2H2	TF	C2H2
Cluster-41546.3	Jumonji	TR	Jumonji
Cluster-41546.4	C2H2	TF	C2H2
Cluster-41546.5	C2H2	TF	C2H2
Cluster-41546.6	C2H2	TF	C2H2
Cluster-41546.7	C2H2	TF	C2H2
Cluster-41546.8	C2H2	TF	C2H2
Cluster-41546.9	C2H2	TF	C2H2
Cluster-41554.0	GRAS	TF	GRAS
Cluster-41571.0	GARP-G2-like	TF	GARP->GARP-G2-like
Cluster-41571.1	GARP-G2-like	TF	GARP->GARP-G2-like
Cluster-41593.0	MYB-related	TF	MYB->MYB-related
Cluster-41597.0	PLATZ	TF	PLATZ
Cluster-41614.0	MYB	TF	MYB->MYB
Cluster-41630.0	GARP-G2-like	TF	GARP->GARP-G2-like
Cluster-41630.1	GARP-G2-like	TF	GARP->GARP-G2-like
Cluster-41645.0	DDT	TR	DDT
Cluster-41655.0	SET	TR	SET
Cluster-41676.0	C2C2-GATA	TF	C2C2->C2C2-GATA
Cluster-41676.1	C2C2-GATA	TF	C2C2->C2C2-GATA
Cluster-41699.0	AP2/ERF-ERF	TF	AP2/ERF->AP2/ERF-ERF
Cluster-41720.0	TAZ	TR	TAZ
Cluster-41720.1	TAZ	TR	TAZ
Cluster-41742.0	C2H2	TF	C2H2
Cluster-41743.0	bHLH	TF	bHLH
Cluster-41743.1	bHLH	TF	bHLH
Cluster-41837.0	SBP	TF	SBP
Cluster-41837.2	SBP	TF	SBP
Cluster-41837.4	SBP	TF	SBP
Cluster-41851.0	WRKY	TF	WRKY
Cluster-41851.1	WRKY	TF	WRKY
Cluster-41851.2	WRKY	TF	WRKY
Cluster-41851.3	WRKY	TF	WRKY
Cluster-41851.4	WRKY	TF	WRKY
Cluster-41851.5	WRKY	TF	WRKY
Cluster-41851.6	WRKY	TF	WRKY
Cluster-41851.7	WRKY	TF	WRKY
Cluster-41871.1	Others	TR	Others
Cluster-41890.0	C2H2	TF	C2H2
Cluster-41914.0	EIL	TF	EIL
Cluster-4199.0	PLATZ	TF	PLATZ
Cluster-42016.0	HB-KNOX	TF	HB->HB-KNOX
Cluster-42016.1	HB-KNOX	TF	HB->HB-KNOX
Cluster-42016.2	HB-KNOX	TF	HB->HB-KNOX
Cluster-42042.0	bZIP	TF	bZIP
Cluster-42042.1	bZIP	TF	bZIP
Cluster-42042.2	bZIP	TF	bZIP
Cluster-42042.3	bZIP	TF	bZIP
Cluster-42042.4	bZIP	TF	bZIP
Cluster-42069.0	C2H2	TF	C2H2
Cluster-42071.0	bZIP	TF	bZIP
Cluster-42071.1	bZIP	TF	bZIP
Cluster-42071.2	bZIP	TF	bZIP
Cluster-42146.0	GRAS	TF	GRAS
Cluster-42172.0	Others	TR	Others
Cluster-42223.0	C2C2-GATA	TF	C2C2->C2C2-GATA
Cluster-42223.1	C2C2-GATA	TF	C2C2->C2C2-GATA
Cluster-42255.0	WRKY	TF	WRKY
Cluster-42255.1	WRKY	TF	WRKY
Cluster-42275.0	GNAT	TR	GNAT
Cluster-42285.0	SWI/SNF-SWI3	TR	SWI/SNF-SWI3
Cluster-42330.0	NAC	TF	NAC
Cluster-42330.1	NAC	TF	NAC
Cluster-42365.1	C2C2-YABBY	TF	C2C2->C2C2-YABBY
Cluster-42365.6	C2C2-YABBY	TF	C2C2->C2C2-YABBY
Cluster-42419.0	GARP-G2-like	TF	GARP->GARP-G2-like
Cluster-42422.0	OFP	TF	OFP
Cluster-42429.1	SNF2	TR	SNF2
Cluster-42455.0	HSF	TF	HSF
Cluster-42455.1	HSF	TF	HSF
Cluster-42455.4	HSF	TF	HSF
Cluster-42455.6	HSF	TF	HSF
Cluster-42455.8	HSF	TF	HSF
Cluster-42460.0	Others	TR	Others
Cluster-42460.1	Others	TR	Others
Cluster-42460.2	Others	TR	Others
Cluster-42460.3	Others	TR	Others
Cluster-42460.5	Others	TR	Others
Cluster-42489.0	MYB-related	TF	MYB->MYB-related
Cluster-42494.0	HB-HD-ZIP	TF	HB->HB-HD-ZIP
Cluster-42494.1	HB-HD-ZIP	TF	HB->HB-HD-ZIP
Cluster-42494.2	HB-HD-ZIP	TF	HB->HB-HD-ZIP
Cluster-42506.0	AP2/ERF-ERF	TF	AP2/ERF->AP2/ERF-ERF
Cluster-4254.1	NAC	TF	NAC
Cluster-4254.3	NAC	TF	NAC
Cluster-4254.4	NAC	TF	NAC
Cluster-42633.0	mTERF	TR	mTERF
Cluster-42698.0	AP2/ERF-ERF	TF	AP2/ERF->AP2/ERF-ERF
Cluster-42698.1	AP2/ERF-ERF	TF	AP2/ERF->AP2/ERF-ERF
Cluster-42745.0	C2C2-GATA	TF	C2C2->C2C2-GATA
Cluster-42777.0	MYB-related	TF	MYB->MYB-related
Cluster-42777.1	MYB	TF	MYB->MYB
Cluster-42777.2	MYB-related	TF	MYB->MYB-related
Cluster-42777.3	MYB	TF	MYB->MYB
Cluster-42830.0	bHLH	TF	bHLH
Cluster-42830.1	bHLH	TF	bHLH
Cluster-42830.2	bHLH	TF	bHLH
Cluster-42846.1	MYB	TF	MYB->MYB
Cluster-42870.0	bHLH	TF	bHLH
Cluster-42870.1	bHLH	TF	bHLH
Cluster-42870.2	bHLH	TF	bHLH
Cluster-42897.0	mTERF	TR	mTERF
Cluster-42898.0	GRAS	TF	GRAS
Cluster-42898.1	GRAS	TF	GRAS
Cluster-42898.2	GRAS	TF	GRAS
Cluster-42915.0	C3H	TF	C3H
Cluster-42932.0	NAC	TF	NAC
Cluster-42948.1	C2C2-Dof	TF	C2C2->C2C2-Dof
Cluster-42948.2	C2C2-Dof	TF	C2C2->C2C2-Dof
Cluster-42980.0	Trihelix	TF	Trihelix
Cluster-42996.0	B3	TF	B3->B3
Cluster-42996.1	B3	TF	B3->B3
Cluster-42996.2	B3	TF	B3->B3
Cluster-42996.3	B3	TF	B3->B3
Cluster-42996.4	B3	TF	B3->B3
Cluster-42996.5	B3	TF	B3->B3
Cluster-42999.0	C3H	TF	C3H
Cluster-42999.1	C3H	TF	C3H
Cluster-43004.0	Others	TR	Others
Cluster-43004.1	Others	TR	Others
Cluster-43004.2	Pseudo ARR-B	TR	Pseudo ARR-B
Cluster-43004.3	Others	TR	Others
Cluster-43004.4	Pseudo ARR-B	TR	Pseudo ARR-B
Cluster-43004.6	Others	TR	Others
Cluster-43039.1	MYB-related	TF	MYB->MYB-related
Cluster-43039.2	MYB-related	TF	MYB->MYB-related
Cluster-43039.3	MYB-related	TF	MYB->MYB-related
Cluster-43039.4	MYB-related	TF	MYB->MYB-related
Cluster-43039.5	MYB-related	TF	MYB->MYB-related
Cluster-43049.10	MYB-related	TF	MYB->MYB-related
Cluster-43049.11	MYB-related	TF	MYB->MYB-related
Cluster-43049.4	MYB-related	TF	MYB->MYB-related
Cluster-43049.5	MYB-related	TF	MYB->MYB-related
Cluster-43049.6	MYB-related	TF	MYB->MYB-related
Cluster-43049.7	MYB-related	TF	MYB->MYB-related
Cluster-43049.8	MYB-related	TF	MYB->MYB-related
Cluster-43049.9	MYB-related	TF	MYB->MYB-related
Cluster-43094.0	GARP-G2-like	TF	GARP->GARP-G2-like
Cluster-43094.1	GARP-G2-like	TF	GARP->GARP-G2-like
Cluster-43102.0	PHD	TR	PHD
Cluster-43171.8	C2H2	TF	C2H2
Cluster-43356.0	FAR1	TF	FAR1
Cluster-43370.0	TRAF	TR	TRAF
Cluster-43370.2	TRAF	TR	TRAF
Cluster-43370.3	TRAF	TR	TRAF
Cluster-43389.0	MYB-related	TF	MYB->MYB-related
Cluster-43389.1	MYB-related	TF	MYB->MYB-related
Cluster-43448.0	AP2/ERF-ERF	TF	AP2/ERF->AP2/ERF-ERF
Cluster-43482.0	MYB-related	TF	MYB->MYB-related
Cluster-43482.1	MYB-related	TF	MYB->MYB-related
Cluster-43482.2	MYB-related	TF	MYB->MYB-related
Cluster-43482.5	MYB-related	TF	MYB->MYB-related
Cluster-43497.0	FAR1	TF	FAR1
Cluster-43535.0	FAR1	TF	FAR1
Cluster-43563.1	GARP-G2-like	TF	GARP->GARP-G2-like
Cluster-43563.2	GARP-G2-like	TF	GARP->GARP-G2-like
Cluster-43563.3	Others	TR	Others
Cluster-43563.4	Others	TR	Others
Cluster-43563.5	Others	TR	Others
Cluster-43575.1	DBB	TF	DBB
Cluster-43577.0	mTERF	TR	mTERF
Cluster-43585.1	NF-YA	TF	NF-Y->NF-YA
Cluster-43585.2	NF-YA	TF	NF-Y->NF-YA
Cluster-43585.3	NF-YA	TF	NF-Y->NF-YA
Cluster-43585.4	NF-YA	TF	NF-Y->NF-YA
Cluster-43585.6	NF-YA	TF	NF-Y->NF-YA
Cluster-43585.7	NF-YA	TF	NF-Y->NF-YA
Cluster-43592.0	C2H2	TF	C2H2
Cluster-43592.3	C2H2	TF	C2H2
Cluster-43638.2	C2H2	TF	C2H2
Cluster-43691.0	AP2/ERF-ERF	TF	AP2/ERF->AP2/ERF-ERF
Cluster-43729.0	PHD	TR	PHD
Cluster-43729.3	PHD	TR	PHD
Cluster-43729.4	PHD	TR	PHD
Cluster-43729.5	PHD	TR	PHD
Cluster-43729.7	PHD	TR	PHD
Cluster-43735.0	mTERF	TR	mTERF
Cluster-43735.1	mTERF	TR	mTERF
Cluster-43735.3	mTERF	TR	mTERF
Cluster-43735.4	mTERF	TR	mTERF
Cluster-43735.5	mTERF	TR	mTERF
Cluster-43791.1	SBP	TF	SBP
Cluster-43795.2	MADS-MIKC	TF	MADS->MADS-MIKC
Cluster-43862.0	mTERF	TR	mTERF
Cluster-43865.1	bHLH	TF	bHLH
Cluster-43865.2	bHLH	TF	bHLH
Cluster-43865.3	bHLH	TF	bHLH
Cluster-43865.4	bHLH	TF	bHLH
Cluster-43865.5	bHLH	TF	bHLH
Cluster-43865.6	bHLH	TF	bHLH
Cluster-43871.0	SWI/SNF-BAF60b	TR	SWI/SNF-BAF60b
Cluster-43871.1	SWI/SNF-BAF60b	TR	SWI/SNF-BAF60b
Cluster-43911.0	WRKY	TF	WRKY
Cluster-43911.1	WRKY	TF	WRKY
Cluster-43911.2	WRKY	TF	WRKY
Cluster-43928.1	GARP-G2-like	TF	GARP->GARP-G2-like
Cluster-43939.0	LOB	TF	LOB
Cluster-43982.0	Trihelix	TF	Trihelix
Cluster-43982.1	Trihelix	TF	Trihelix
Cluster-44000.0	NF-YB	TF	NF-Y->NF-YB
Cluster-44000.2	NF-YB	TF	NF-Y->NF-YB
Cluster-44028.0	SNF2	TR	SNF2
Cluster-44042.0	MYB	TF	MYB->MYB
Cluster-44059.0	BES1	TF	BES1
Cluster-44059.1	BES1	TF	BES1
Cluster-44059.2	BES1	TF	BES1
Cluster-44059.3	BES1	TF	BES1
Cluster-44119.0	C3H	TF	C3H
Cluster-44251.0	SET	TR	SET
Cluster-44351.0	TCP	TF	TCP
Cluster-44353.0	MYB-related	TF	MYB->MYB-related
Cluster-44353.1	MYB-related	TF	MYB->MYB-related
Cluster-44353.2	MYB-related	TF	MYB->MYB-related
Cluster-44353.3	MYB-related	TF	MYB->MYB-related
Cluster-44353.4	MYB-related	TF	MYB->MYB-related
Cluster-44353.5	MYB-related	TF	MYB->MYB-related
Cluster-44425.0	Jumonji	TR	Jumonji
Cluster-44427.0	Others	TR	Others
Cluster-44461.0	B3	TF	B3->B3
Cluster-44461.1	B3	TF	B3->B3
Cluster-44461.2	B3	TF	B3->B3
Cluster-44461.3	B3	TF	B3->B3
Cluster-44461.4	B3	TF	B3->B3
Cluster-44461.5	B3	TF	B3->B3
Cluster-44577.0	MYB-related	TF	MYB->MYB-related
Cluster-44577.1	MYB-related	TF	MYB->MYB-related
Cluster-44596.0	CAMTA	TF	CAMTA
Cluster-44596.1	CAMTA	TF	CAMTA
Cluster-44596.2	CAMTA	TF	CAMTA
Cluster-44596.3	CAMTA	TF	CAMTA
Cluster-44596.5	CAMTA	TF	CAMTA
Cluster-44672.0	C3H	TF	C3H
Cluster-44672.1	C3H	TF	C3H
Cluster-44672.2	C3H	TF	C3H
Cluster-44672.4	C3H	TF	C3H
Cluster-44672.5	C3H	TF	C3H
Cluster-44734.0	PHD	TR	PHD
Cluster-44737.0	TCP	TF	TCP
Cluster-44739.0	B3	TF	B3->B3
Cluster-44739.1	B3	TF	B3->B3
Cluster-44739.2	B3	TF	B3->B3
Cluster-44739.4	B3	TF	B3->B3
Cluster-44739.5	B3	TF	B3->B3
Cluster-44754.0	FAR1	TF	FAR1
Cluster-44754.1	FAR1	TF	FAR1
Cluster-44754.2	FAR1	TF	FAR1
Cluster-44754.3	FAR1	TF	FAR1
Cluster-44754.4	FAR1	TF	FAR1
Cluster-44754.5	FAR1	TF	FAR1
Cluster-44754.6	FAR1	TF	FAR1
Cluster-44754.7	FAR1	TF	FAR1
Cluster-44797.0	HB-BELL	TF	HB->HB-BELL
Cluster-44797.1	HB-BELL	TF	HB->HB-BELL
Cluster-44839.0	C2C2-Dof	TF	C2C2->C2C2-Dof
Cluster-44847.0	SWI/SNF-BAF60b	TR	SWI/SNF-BAF60b
Cluster-44847.1	SWI/SNF-BAF60b	TR	SWI/SNF-BAF60b
Cluster-44847.2	SWI/SNF-BAF60b	TR	SWI/SNF-BAF60b
Cluster-44847.3	SWI/SNF-BAF60b	TR	SWI/SNF-BAF60b
Cluster-44847.4	SWI/SNF-BAF60b	TR	SWI/SNF-BAF60b
Cluster-44847.5	SWI/SNF-BAF60b	TR	SWI/SNF-BAF60b
Cluster-44877.0	TCP	TF	TCP
Cluster-44877.1	TCP	TF	TCP
Cluster-44877.2	TCP	TF	TCP
Cluster-44877.3	TCP	TF	TCP
Cluster-44889.0	MADS-MIKC	TF	MADS->MADS-MIKC
Cluster-44988.0	FAR1	TF	FAR1
Cluster-45027.0	GARP-G2-like	TF	GARP->GARP-G2-like
Cluster-4504.2	SET	TR	SET
Cluster-4504.3	SET	TR	SET
Cluster-4504.4	SET	TR	SET
Cluster-4504.6	SET	TR	SET
Cluster-4504.7	SET	TR	SET
Cluster-4504.9	SET	TR	SET
Cluster-45045.0	TUB	TF	TUB
Cluster-45073.10	SBP	TF	SBP
Cluster-45073.2	SBP	TF	SBP
Cluster-45073.3	SBP	TF	SBP
Cluster-45073.4	SBP	TF	SBP
Cluster-45073.5	SBP	TF	SBP
Cluster-45073.7	SBP	TF	SBP
Cluster-45073.8	SBP	TF	SBP
Cluster-45073.9	SBP	TF	SBP
Cluster-45075.0	HSF	TF	HSF
Cluster-45096.0	NAC	TF	NAC
Cluster-45096.1	NAC	TF	NAC
Cluster-45122.0	SET	TR	SET
Cluster-45123.0	TCP	TF	TCP
Cluster-45123.1	TCP	TF	TCP
Cluster-45132.0	mTERF	TR	mTERF
Cluster-45135.0	C3H	TF	C3H
Cluster-45175.0	Others	TR	Others
Cluster-45175.1	Others	TR	Others
Cluster-45175.2	Others	TR	Others
Cluster-45175.3	Others	TR	Others
Cluster-45184.0	Alfin-like	TF	Alfin-like
Cluster-45187.1	NAC	TF	NAC
Cluster-45187.2	NAC	TF	NAC
Cluster-45187.3	NAC	TF	NAC
Cluster-45187.4	NAC	TF	NAC
Cluster-45187.5	NAC	TF	NAC
Cluster-45187.6	NAC	TF	NAC
Cluster-45187.7	NAC	TF	NAC
Cluster-45187.8	NAC	TF	NAC
Cluster-45222.0	bHLH	TF	bHLH
Cluster-45323.0	SNF2	TR	SNF2
Cluster-45334.0	Trihelix	TF	Trihelix
Cluster-45336.0	bHLH	TF	bHLH
Cluster-45338.0	BES1	TF	BES1
Cluster-45338.1	BES1	TF	BES1
Cluster-45338.2	BES1	TF	BES1
Cluster-45338.3	BES1	TF	BES1
Cluster-45359.0	TUB	TF	TUB
Cluster-45359.3	TUB	TF	TUB
Cluster-45359.4	TUB	TF	TUB
Cluster-45359.5	TUB	TF	TUB
Cluster-45359.6	TUB	TF	TUB
Cluster-45392.0	C2C2-Dof	TF	C2C2->C2C2-Dof
Cluster-45392.1	C2C2-Dof	TF	C2C2->C2C2-Dof
Cluster-45400.0	Rcd1-like	TR	Rcd1-like
Cluster-45425.0	PHD	TR	PHD
Cluster-45425.2	PHD	TR	PHD
Cluster-45446.0	TAZ	TR	TAZ
Cluster-45446.10	TAZ	TR	TAZ
Cluster-45446.11	TAZ	TR	TAZ
Cluster-45446.12	TAZ	TR	TAZ
Cluster-45446.13	TAZ	TR	TAZ
Cluster-45446.2	TAZ	TR	TAZ
Cluster-45446.3	TAZ	TR	TAZ
Cluster-45446.4	TAZ	TR	TAZ
Cluster-45446.5	TAZ	TR	TAZ
Cluster-45446.7	TAZ	TR	TAZ
Cluster-45446.8	TAZ	TR	TAZ
Cluster-45446.9	TAZ	TR	TAZ
Cluster-45506.1	WRKY	TF	WRKY
Cluster-45560.0	FAR1	TF	FAR1
Cluster-45583.0	AP2/ERF-ERF	TF	AP2/ERF->AP2/ERF-ERF
Cluster-45591.51	FAR1	TF	FAR1
Cluster-45591.52	FAR1	TF	FAR1
Cluster-45592.0	MYB	TF	MYB->MYB
Cluster-45604.0	NAC	TF	NAC
Cluster-45613.0	NF-YB	TF	NF-Y->NF-YB
Cluster-45615.0	bZIP	TF	bZIP
Cluster-45619.0	GNAT	TR	GNAT
Cluster-45619.1	GNAT	TR	GNAT
Cluster-45707.0	LOB	TF	LOB
Cluster-45743.0	TAZ	TR	TAZ
Cluster-45757.0	GNAT	TR	GNAT
Cluster-45759.0	EIL	TF	EIL
Cluster-45764.0	GNAT	TR	GNAT
Cluster-45810.0	GARP-ARR-B	TF	GARP->GARP-ARR-B
Cluster-45812.0	B3-ARF	TF	B3->B3-ARF
Cluster-45856.0	TRAF	TR	TRAF
Cluster-45856.1	TRAF	TR	TRAF
Cluster-45856.3	TRAF	TR	TRAF
Cluster-45856.4	TRAF	TR	TRAF
Cluster-45887.0	NF-YB	TF	NF-Y->NF-YB
Cluster-45887.1	NF-YB	TF	NF-Y->NF-YB
Cluster-45887.2	NF-YB	TF	NF-Y->NF-YB
Cluster-45887.3	NF-YB	TF	NF-Y->NF-YB
Cluster-45887.4	NF-YB	TF	NF-Y->NF-YB
Cluster-45903.0	SBP	TF	SBP
Cluster-45944.0	B3	TF	B3->B3
Cluster-45958.0	SET	TR	SET
Cluster-45958.1	SET	TR	SET
Cluster-45958.2	SET	TR	SET
Cluster-45958.3	SET	TR	SET
Cluster-45958.4	SET	TR	SET
Cluster-45958.5	SET	TR	SET
Cluster-45958.6	SET	TR	SET
Cluster-45965.0	BBR-BPC	TF	BBR-BPC
Cluster-45967.0	TCP	TF	TCP
Cluster-45967.1	TCP	TF	TCP
Cluster-45967.3	TCP	TF	TCP
Cluster-45967.4	TCP	TF	TCP
Cluster-45998.0	bHLH	TF	bHLH
Cluster-45998.1	bHLH	TF	bHLH
Cluster-45998.2	bHLH	TF	bHLH
Cluster-45998.3	bHLH	TF	bHLH
Cluster-45998.4	bHLH	TF	bHLH
Cluster-46029.0	SWI/SNF-BAF60b	TR	SWI/SNF-BAF60b
Cluster-46029.1	SWI/SNF-BAF60b	TR	SWI/SNF-BAF60b
Cluster-46029.2	SWI/SNF-BAF60b	TR	SWI/SNF-BAF60b
Cluster-46075.0	FAR1	TF	FAR1
Cluster-46085.1	HB-HD-ZIP	TF	HB->HB-HD-ZIP
Cluster-46113.0	PLATZ	TF	PLATZ
Cluster-46113.1	PLATZ	TF	PLATZ
Cluster-46113.2	PLATZ	TF	PLATZ
Cluster-46113.3	PLATZ	TF	PLATZ
Cluster-46113.4	PLATZ	TF	PLATZ
Cluster-46129.0	C3H	TF	C3H
Cluster-46129.1	C3H	TF	C3H
Cluster-46130.2	GRAS	TF	GRAS
Cluster-46130.3	GRAS	TF	GRAS
Cluster-46130.4	GRAS	TF	GRAS
Cluster-46130.5	GRAS	TF	GRAS
Cluster-46130.6	GRAS	TF	GRAS
Cluster-46130.7	GRAS	TF	GRAS
Cluster-46133.0	MYB	TF	MYB->MYB
Cluster-46259.0	AP2/ERF-ERF	TF	AP2/ERF->AP2/ERF-ERF
Cluster-46265.0	C2H2	TF	C2H2
Cluster-46307.0	BBR-BPC	TF	BBR-BPC
Cluster-46307.1	BBR-BPC	TF	BBR-BPC
Cluster-46440.6	C2H2	TF	C2H2
Cluster-46490.0	GNAT	TR	GNAT
Cluster-46536.0	GeBP	TF	GeBP
Cluster-46563.0	C2C2-GATA	TF	C2C2->C2C2-GATA
Cluster-46620.0	C2H2	TF	C2H2
Cluster-46698.0	C2H2	TF	C2H2
Cluster-46718.2	CSD	TF	CSD
Cluster-46718.5	CSD	TF	CSD
Cluster-46718.6	CSD	TF	CSD
Cluster-46751.0	SWI/SNF-BAF60b	TR	SWI/SNF-BAF60b
Cluster-46751.1	SWI/SNF-BAF60b	TR	SWI/SNF-BAF60b
Cluster-46751.2	SWI/SNF-BAF60b	TR	SWI/SNF-BAF60b
Cluster-46751.3	SWI/SNF-BAF60b	TR	SWI/SNF-BAF60b
Cluster-46751.4	SWI/SNF-BAF60b	TR	SWI/SNF-BAF60b
Cluster-46751.5	SWI/SNF-BAF60b	TR	SWI/SNF-BAF60b
Cluster-46751.6	SWI/SNF-BAF60b	TR	SWI/SNF-BAF60b
Cluster-46751.7	SWI/SNF-BAF60b	TR	SWI/SNF-BAF60b
Cluster-46791.0	WRKY	TF	WRKY
Cluster-46791.1	WRKY	TF	WRKY
Cluster-46805.0	Jumonji	TR	Jumonji
Cluster-46805.1	Jumonji	TR	Jumonji
Cluster-46834.0	FAR1	TF	FAR1
Cluster-46834.12	FAR1	TF	FAR1
Cluster-46834.17	FAR1	TF	FAR1
Cluster-46868.0	MYB-related	TF	MYB->MYB-related
Cluster-46868.1	MYB	TF	MYB->MYB
Cluster-46868.2	MYB	TF	MYB->MYB
Cluster-46868.3	MYB	TF	MYB->MYB
Cluster-46868.4	MYB	TF	MYB->MYB
Cluster-46986.0	NAC	TF	NAC
Cluster-46986.1	NAC	TF	NAC
Cluster-46986.2	NAC	TF	NAC
Cluster-46986.3	NAC	TF	NAC
Cluster-46986.4	NAC	TF	NAC
Cluster-47008.0	WRKY	TF	WRKY
Cluster-47008.1	WRKY	TF	WRKY
Cluster-47008.10	WRKY	TF	WRKY
Cluster-47008.11	WRKY	TF	WRKY
Cluster-47008.12	WRKY	TF	WRKY
Cluster-47008.2	WRKY	TF	WRKY
Cluster-47008.3	WRKY	TF	WRKY
Cluster-47008.4	WRKY	TF	WRKY
Cluster-47008.5	WRKY	TF	WRKY
Cluster-47008.6	WRKY	TF	WRKY
Cluster-47008.7	WRKY	TF	WRKY
Cluster-47008.8	WRKY	TF	WRKY
Cluster-47008.9	WRKY	TF	WRKY
Cluster-47020.0	SNF2	TR	SNF2
Cluster-47020.1	SNF2	TR	SNF2
Cluster-47020.2	SNF2	TR	SNF2
Cluster-47020.3	SNF2	TR	SNF2
Cluster-47020.4	SNF2	TR	SNF2
Cluster-47020.5	SNF2	TR	SNF2
Cluster-47020.6	SNF2	TR	SNF2
Cluster-47020.7	SNF2	TR	SNF2
Cluster-47032.0	MYB-related	TF	MYB->MYB-related
Cluster-47032.1	MYB-related	TF	MYB->MYB-related
Cluster-47032.2	MYB-related	TF	MYB->MYB-related
Cluster-47065.3	MYB	TF	MYB->MYB
Cluster-47065.4	MYB-related	TF	MYB->MYB-related
Cluster-47083.0	WRKY	TF	WRKY
Cluster-47083.1	WRKY	TF	WRKY
Cluster-47108.2	DDT	TR	DDT
Cluster-47108.3	DDT	TR	DDT
Cluster-47167.0	LOB	TF	LOB
Cluster-47196.0	C2C2-Dof	TF	C2C2->C2C2-Dof
Cluster-47224.1	B3	TF	B3->B3
Cluster-47224.2	B3	TF	B3->B3
Cluster-47227.0	NF-YA	TF	NF-Y->NF-YA
Cluster-47227.1	NF-YA	TF	NF-Y->NF-YA
Cluster-47236.0	SBP	TF	SBP
Cluster-47236.1	SBP	TF	SBP
Cluster-47270.1	B3	TF	B3->B3
Cluster-47270.3	B3	TF	B3->B3
Cluster-47275.0	Others	TR	Others
Cluster-47287.0	GNAT	TR	GNAT
Cluster-47300.0	MYB-related	TF	MYB->MYB-related
Cluster-47300.1	MYB-related	TF	MYB->MYB-related
Cluster-47314.0	MYB	TF	MYB->MYB
Cluster-47348.0	SET	TR	SET
Cluster-47349.0	C3H	TF	C3H
Cluster-47368.0	FAR1	TF	FAR1
Cluster-47368.1	FAR1	TF	FAR1
Cluster-47379.1	SET	TR	SET
Cluster-47379.2	SET	TR	SET
Cluster-47379.3	SET	TR	SET
Cluster-47379.4	SET	TR	SET
Cluster-47379.5	SET	TR	SET
Cluster-47379.8	SET	TR	SET
Cluster-47416.0	NAC	TF	NAC
Cluster-47416.1	NAC	TF	NAC
Cluster-47416.2	NAC	TF	NAC
Cluster-47416.3	NAC	TF	NAC
Cluster-47425.10	bZIP	TF	bZIP
Cluster-47425.3	bZIP	TF	bZIP
Cluster-47425.5	bZIP	TF	bZIP
Cluster-47425.6	bZIP	TF	bZIP
Cluster-47425.7	bZIP	TF	bZIP
Cluster-47425.8	bZIP	TF	bZIP
Cluster-47454.1	bHLH	TF	bHLH
Cluster-47516.0	FAR1	TF	FAR1
Cluster-47516.1	FAR1	TF	FAR1
Cluster-47528.6	GNAT	TR	GNAT
Cluster-47531.0	bZIP	TF	bZIP
Cluster-47531.1	bZIP	TF	bZIP
Cluster-47585.0	TCP	TF	TCP
Cluster-47592.0	WRKY	TF	WRKY
Cluster-47592.1	WRKY	TF	WRKY
Cluster-47592.2	WRKY	TF	WRKY
Cluster-47592.3	WRKY	TF	WRKY
Cluster-47592.4	WRKY	TF	WRKY
Cluster-47594.0	BES1	TF	BES1
Cluster-47594.1	BES1	TF	BES1
Cluster-47603.0	bZIP	TF	bZIP
Cluster-47603.1	bZIP	TF	bZIP
Cluster-47603.2	bZIP	TF	bZIP
Cluster-47603.3	bZIP	TF	bZIP
Cluster-47603.4	bZIP	TF	bZIP
Cluster-47603.5	bZIP	TF	bZIP
Cluster-47603.6	bZIP	TF	bZIP
Cluster-47603.9	bZIP	TF	bZIP
Cluster-47639.0	Trihelix	TF	Trihelix
Cluster-47640.0	LOB	TF	LOB
Cluster-47646.0	GARP-ARR-B	TF	GARP->GARP-ARR-B
Cluster-47646.1	GARP-ARR-B	TF	GARP->GARP-ARR-B
Cluster-47646.2	GARP-ARR-B	TF	GARP->GARP-ARR-B
Cluster-47646.3	GARP-ARR-B	TF	GARP->GARP-ARR-B
Cluster-47646.4	GARP-ARR-B	TF	GARP->GARP-ARR-B
Cluster-47661.0	MYB	TF	MYB->MYB
Cluster-47686.0	NAC	TF	NAC
Cluster-47686.1	NAC	TF	NAC
Cluster-47686.2	NAC	TF	NAC
Cluster-47686.3	NAC	TF	NAC
Cluster-47686.4	NAC	TF	NAC
Cluster-47686.5	NAC	TF	NAC
Cluster-47686.6	NAC	TF	NAC
Cluster-47699.0	GARP-G2-like	TF	GARP->GARP-G2-like
Cluster-47699.1	GARP-G2-like	TF	GARP->GARP-G2-like
Cluster-47699.3	GARP-G2-like	TF	GARP->GARP-G2-like
Cluster-47699.4	GARP-G2-like	TF	GARP->GARP-G2-like
Cluster-47699.5	GARP-G2-like	TF	GARP->GARP-G2-like
Cluster-47699.6	GARP-G2-like	TF	GARP->GARP-G2-like
Cluster-47755.1	FAR1	TF	FAR1
Cluster-47755.2	FAR1	TF	FAR1
Cluster-47775.0	SNF2	TR	SNF2
Cluster-47786.1	FAR1	TF	FAR1
Cluster-47802.0	WRKY	TF	WRKY
Cluster-47803.0	C2C2-Dof	TF	C2C2->C2C2-Dof
Cluster-47805.0	FAR1	TF	FAR1
Cluster-47830.1	WRKY	TF	WRKY
Cluster-47830.2	WRKY	TF	WRKY
Cluster-47830.3	WRKY	TF	WRKY
Cluster-47830.4	WRKY	TF	WRKY
Cluster-47830.6	WRKY	TF	WRKY
Cluster-47830.7	WRKY	TF	WRKY
Cluster-47830.8	WRKY	TF	WRKY
Cluster-47850.0	SET	TR	SET
Cluster-47901.0	AUX/IAA	TR	AUX/IAA
Cluster-47912.0	bHLH	TF	bHLH
Cluster-47912.1	bHLH	TF	bHLH
Cluster-47912.2	bHLH	TF	bHLH
Cluster-47912.3	bHLH	TF	bHLH
Cluster-47925.0	AP2/ERF-ERF	TF	AP2/ERF->AP2/ERF-ERF
Cluster-47925.1	AP2/ERF-ERF	TF	AP2/ERF->AP2/ERF-ERF
Cluster-47926.0	CAMTA	TF	CAMTA
Cluster-47966.0	AP2/ERF-ERF	TF	AP2/ERF->AP2/ERF-ERF
Cluster-47966.1	AP2/ERF-ERF	TF	AP2/ERF->AP2/ERF-ERF
Cluster-47970.0	bHLH	TF	bHLH
Cluster-47983.0	Tify	TF	Tify
Cluster-47994.0	NF-YC	TF	NF-Y->NF-YC
Cluster-48005.0	MYB-related	TF	MYB->MYB-related
Cluster-48005.1	MYB-related	TF	MYB->MYB-related
Cluster-48005.3	MYB-related	TF	MYB->MYB-related
Cluster-48005.4	MYB-related	TF	MYB->MYB-related
Cluster-48017.1	MYB	TF	MYB->MYB
Cluster-48018.2	E2F-DP	TF	E2F-DP
Cluster-48044.0	C3H	TF	C3H
Cluster-48044.1	C3H	TF	C3H
Cluster-48049.0	HSF	TF	HSF
Cluster-48049.1	HSF	TF	HSF
Cluster-48075.0	TRAF	TR	TRAF
Cluster-48082.0	C2H2	TF	C2H2
Cluster-48090.0	C3H	TF	C3H
Cluster-48142.1	SWI/SNF-BAF60b	TR	SWI/SNF-BAF60b
Cluster-48142.10	SWI/SNF-BAF60b	TR	SWI/SNF-BAF60b
Cluster-48142.2	SWI/SNF-BAF60b	TR	SWI/SNF-BAF60b
Cluster-48142.3	SWI/SNF-BAF60b	TR	SWI/SNF-BAF60b
Cluster-48142.4	SWI/SNF-BAF60b	TR	SWI/SNF-BAF60b
Cluster-48142.5	SWI/SNF-BAF60b	TR	SWI/SNF-BAF60b
Cluster-48142.6	SWI/SNF-BAF60b	TR	SWI/SNF-BAF60b
Cluster-48142.7	SWI/SNF-BAF60b	TR	SWI/SNF-BAF60b
Cluster-48142.8	SWI/SNF-BAF60b	TR	SWI/SNF-BAF60b
Cluster-48163.0	Tify	TF	Tify
Cluster-48163.1	Tify	TF	Tify
Cluster-48163.2	Tify	TF	Tify
Cluster-48163.3	Tify	TF	Tify
Cluster-48163.4	Tify	TF	Tify
Cluster-48163.5	Tify	TF	Tify
Cluster-48163.6	Others	TR	Others
Cluster-48163.7	Others	TR	Others
Cluster-4819.1	NAC	TF	NAC
Cluster-4819.3	NAC	TF	NAC
Cluster-48191.0	bHLH	TF	bHLH
Cluster-48209.0	GRAS	TF	GRAS
Cluster-48209.1	GRAS	TF	GRAS
Cluster-48209.2	GRAS	TF	GRAS
Cluster-48209.3	GRAS	TF	GRAS
Cluster-48209.4	GRAS	TF	GRAS
Cluster-48225.0	NAC	TF	NAC
Cluster-48225.1	NAC	TF	NAC
Cluster-48231.1	FAR1	TF	FAR1
Cluster-48231.2	FAR1	TF	FAR1
Cluster-48231.3	FAR1	TF	FAR1
Cluster-48231.4	FAR1	TF	FAR1
Cluster-48231.5	FAR1	TF	FAR1
Cluster-48249.1	GARP-G2-like	TF	GARP->GARP-G2-like
Cluster-48249.2	GARP-G2-like	TF	GARP->GARP-G2-like
Cluster-48249.3	GARP-G2-like	TF	GARP->GARP-G2-like
Cluster-48249.6	GARP-G2-like	TF	GARP->GARP-G2-like
Cluster-48250.0	Trihelix	TF	Trihelix
Cluster-48266.0	WRKY	TF	WRKY
Cluster-48266.1	WRKY	TF	WRKY
Cluster-48266.2	WRKY	TF	WRKY
Cluster-48266.3	WRKY	TF	WRKY
Cluster-48266.4	WRKY	TF	WRKY
Cluster-48300.0	NAC	TF	NAC
Cluster-4834.0	Tify	TF	Tify
Cluster-48367.1	C2C2-CO-like	TF	C2C2->C2C2-CO-like
Cluster-48367.2	C2C2-CO-like	TF	C2C2->C2C2-CO-like
Cluster-48367.4	Others	TR	Others
Cluster-48422.2	Trihelix	TF	Trihelix
Cluster-48422.3	Trihelix	TF	Trihelix
Cluster-48422.4	Trihelix	TF	Trihelix
Cluster-48422.5	Trihelix	TF	Trihelix
Cluster-48441.0	WRKY	TF	WRKY
Cluster-48441.1	WRKY	TF	WRKY
Cluster-48441.2	WRKY	TF	WRKY
Cluster-48441.3	WRKY	TF	WRKY
Cluster-48441.4	WRKY	TF	WRKY
Cluster-48441.5	WRKY	TF	WRKY
Cluster-48460.0	MYB-related	TF	MYB->MYB-related
Cluster-48460.1	MYB-related	TF	MYB->MYB-related
Cluster-48460.2	MYB-related	TF	MYB->MYB-related
Cluster-48460.3	MYB-related	TF	MYB->MYB-related
Cluster-48460.4	MYB-related	TF	MYB->MYB-related
Cluster-48460.5	MYB-related	TF	MYB->MYB-related
Cluster-48543.0	RWP-RK	TF	RWP-RK
Cluster-48543.2	RWP-RK	TF	RWP-RK
Cluster-48543.3	RWP-RK	TF	RWP-RK
Cluster-48543.4	RWP-RK	TF	RWP-RK
Cluster-48562.0	ARID	TR	ARID
Cluster-48562.1	ARID	TR	ARID
Cluster-48562.2	ARID	TR	ARID
Cluster-48562.3	ARID	TR	ARID
Cluster-4859.0	C3H	TF	C3H
Cluster-48634.0	GNAT	TR	GNAT
Cluster-48670.1	SNF2	TR	SNF2
Cluster-48670.2	SNF2	TR	SNF2
Cluster-48670.3	SNF2	TR	SNF2
Cluster-48670.4	SNF2	TR	SNF2
Cluster-48670.5	SNF2	TR	SNF2
Cluster-48670.6	SNF2	TR	SNF2
Cluster-48670.7	SNF2	TR	SNF2
Cluster-48697.0	AP2/ERF-ERF	TF	AP2/ERF->AP2/ERF-ERF
Cluster-48697.1	AP2/ERF-ERF	TF	AP2/ERF->AP2/ERF-ERF
Cluster-48707.0	MYB	TF	MYB->MYB
Cluster-48728.0	C2H2	TF	C2H2
Cluster-48728.1	C2H2	TF	C2H2
Cluster-48728.2	C2H2	TF	C2H2
Cluster-48728.3	C2H2	TF	C2H2
Cluster-48744.0	Trihelix	TF	Trihelix
Cluster-48760.0	bHLH	TF	bHLH
Cluster-48776.0	C2H2	TF	C2H2
Cluster-48776.1	C2H2	TF	C2H2
Cluster-48839.0	GRAS	TF	GRAS
Cluster-48839.1	GRAS	TF	GRAS
Cluster-48839.2	GRAS	TF	GRAS
Cluster-48839.3	GRAS	TF	GRAS
Cluster-48839.4	GRAS	TF	GRAS
Cluster-48839.5	GRAS	TF	GRAS
Cluster-48839.6	GRAS	TF	GRAS
Cluster-48839.7	GRAS	TF	GRAS
Cluster-48848.0	HSF	TF	HSF
Cluster-48848.1	HSF	TF	HSF
Cluster-48866.0	FAR1	TF	FAR1
Cluster-48889.0	GRAS	TF	GRAS
Cluster-48895.0	FAR1	TF	FAR1
Cluster-49041.0	HB-HD-ZIP	TF	HB->HB-HD-ZIP
Cluster-49057.0	E2F-DP	TF	E2F-DP
Cluster-49057.1	E2F-DP	TF	E2F-DP
Cluster-49057.2	E2F-DP	TF	E2F-DP
Cluster-49057.3	E2F-DP	TF	E2F-DP
Cluster-49057.4	E2F-DP	TF	E2F-DP
Cluster-49057.5	E2F-DP	TF	E2F-DP
Cluster-49057.6	E2F-DP	TF	E2F-DP
Cluster-49057.7	E2F-DP	TF	E2F-DP
Cluster-49058.1	AUX/IAA	TR	AUX/IAA
Cluster-49136.0	WRKY	TF	WRKY
Cluster-49144.0	WRKY	TF	WRKY
Cluster-49144.1	WRKY	TF	WRKY
Cluster-49150.0	Jumonji	TR	Jumonji
Cluster-49165.0	SNF2	TR	SNF2
Cluster-49165.2	SNF2	TR	SNF2
Cluster-49165.3	SNF2	TR	SNF2
Cluster-49165.4	SNF2	TR	SNF2
Cluster-49165.5	SNF2	TR	SNF2
Cluster-49165.7	SNF2	TR	SNF2
Cluster-49165.8	SNF2	TR	SNF2
Cluster-49166.0	AP2/ERF-RAV	TF	AP2/ERF->AP2/ERF-RAV
Cluster-49249.0	MYB-related	TF	MYB->MYB-related
Cluster-49249.1	MYB-related	TF	MYB->MYB-related
Cluster-49249.2	MYB	TF	MYB->MYB
Cluster-49249.3	MYB	TF	MYB->MYB
Cluster-49249.4	MYB-related	TF	MYB->MYB-related
Cluster-49249.5	MYB-related	TF	MYB->MYB-related
Cluster-49249.6	MYB	TF	MYB->MYB
Cluster-49297.10	AP2/ERF-ERF	TF	AP2/ERF->AP2/ERF-ERF
Cluster-49297.2	AP2/ERF-ERF	TF	AP2/ERF->AP2/ERF-ERF
Cluster-49297.6	AP2/ERF-ERF	TF	AP2/ERF->AP2/ERF-ERF
Cluster-49311.0	C3H	TF	C3H
Cluster-49393.0	C2C2-YABBY	TF	C2C2->C2C2-YABBY
Cluster-49393.1	C2C2-YABBY	TF	C2C2->C2C2-YABBY
Cluster-49396.0	FAR1	TF	FAR1
Cluster-49396.1	FAR1	TF	FAR1
[truncated: 882 more rows]
