# Supplementary material for: Integrative analysis of the metabolome and transcriptome provides insights into the mechanisms of flavonoid biosynthesis in Polygonatum
Source: PLoS One. 2025 Jan 31;20(1):e0318026. doi: 10.1371/journal.pone.0318026 (PMC12140110; doi:10.1371/journal.pone.0318026)
Supplement: S3 Table — (XLSX) [file pone.0318026.s003.xlsx]

## Sheet: Sheet1
S3 Table: Top 20 most significantly differentially expressed TFs families
ID	log2FoldChange	pvalue	TFs-Family
Cluster-40058.0	1.32025	2.96509e-11	Alfin-like
Cluster-52834.1	-4.70056	3.89746e-12	Alfin-like
Cluster-52834.2	5.64544	1.07828e-56	Alfin-like
Cluster-52834.3	1.43545	6.39613e-11	Alfin-like
Cluster-54110.1	2.67269	0.0234629	AP2/ERF-AP2
Cluster-54110.7	-8.94974	7.4301e-13	AP2/ERF-AP2
Cluster-11193.0	-4.83915	0.00021731	AP2/ERF-ERF
Cluster-16251.0	2.4812	5.33628e-11	AP2/ERF-ERF
Cluster-20141.0	1.78062	5.2095e-06	AP2/ERF-ERF
Cluster-20141.1	2.52498	2.21324e-07	AP2/ERF-ERF
Cluster-22147.0	-1.97895	0.00103367	AP2/ERF-ERF
Cluster-24465.0	4.84112	8.54519e-13	AP2/ERF-ERF
Cluster-28226.1	-3.94121	2.9538e-08	AP2/ERF-ERF
Cluster-29211.0	2.69009	5.31499e-05	AP2/ERF-ERF
Cluster-29788.0	3.24328	7.53974e-39	AP2/ERF-ERF
Cluster-30837.0	1.2583	4.00799e-06	AP2/ERF-ERF
Cluster-31181.0	2.09518	1.50831e-08	AP2/ERF-ERF
Cluster-31181.1	3.1763	9.73897e-25	AP2/ERF-ERF
Cluster-31181.2	3.7036	7.44616e-27	AP2/ERF-ERF
Cluster-31181.3	2.03854	3.63418e-11	AP2/ERF-ERF
Cluster-31181.4	2.10027	1.84255e-08	AP2/ERF-ERF
Cluster-33070.0	7.20385	1.24154e-06	AP2/ERF-ERF
Cluster-33311.0	-1.26888	0.000676173	AP2/ERF-ERF
Cluster-33423.1	-2.06807	1.95e-52	AP2/ERF-ERF
Cluster-33423.5	-1.53953	1.47617e-16	AP2/ERF-ERF
Cluster-33635.0	2.92222	8.12038e-13	AP2/ERF-ERF
Cluster-33651.0	3.0997	2.71838e-17	AP2/ERF-ERF
Cluster-33893.0	-1.39511	8.13578e-07	AP2/ERF-ERF
Cluster-34647.0	1.23593	0.00110297	AP2/ERF-ERF
Cluster-35021.0	2.81532	3.49342e-08	AP2/ERF-ERF
Cluster-35193.0	3.28572	1.4597e-11	AP2/ERF-ERF
Cluster-35294.0	1.00054	0.000101941	AP2/ERF-ERF
Cluster-35294.1	1.00429	8.01714e-06	AP2/ERF-ERF
Cluster-36570.0	1.64982	4.70263e-08	AP2/ERF-ERF
Cluster-36570.1	1.71484	1.00878e-07	AP2/ERF-ERF
Cluster-36645.0	2.45204	1.94435e-26	AP2/ERF-ERF
Cluster-36645.2	-3.27443	0.000858348	AP2/ERF-ERF
Cluster-36645.4	1.12377	5.38061e-08	AP2/ERF-ERF
Cluster-37441.0	1.6944	3.73919e-06	AP2/ERF-ERF
Cluster-37543.0	-1.34283	0.0259378	AP2/ERF-ERF
Cluster-37624.10	-4.99802	0.0143625	AP2/ERF-ERF
Cluster-37624.12	3.17807	9.19656e-27	AP2/ERF-ERF
Cluster-37624.4	3.05308	1.26865e-20	AP2/ERF-ERF
Cluster-37624.8	1.01902	0.000360715	AP2/ERF-ERF
Cluster-42506.0	3.18098	5.02917e-09	AP2/ERF-ERF
Cluster-42698.1	3.87406	0.000929925	AP2/ERF-ERF
Cluster-43448.0	2.70849	0.00224512	AP2/ERF-ERF
Cluster-43691.0	1.02528	0.0210977	AP2/ERF-ERF
Cluster-47925.0	2.20203	1.19301e-10	AP2/ERF-ERF
Cluster-47925.1	4.58472	5.83614e-38	AP2/ERF-ERF
Cluster-48697.1	1.46315	6.95381e-08	AP2/ERF-ERF
Cluster-49297.6	8.66089	1.35304e-08	AP2/ERF-ERF
Cluster-49516.0	2.62237	1.1207e-12	AP2/ERF-ERF
Cluster-50294.0	1.11584	2.02578e-08	AP2/ERF-ERF
Cluster-52243.0	2.5671	1.10488e-06	AP2/ERF-ERF
Cluster-52243.1	-9.97751	1.27809e-15	AP2/ERF-ERF
Cluster-52243.10	-9.3472	1.17016e-12	AP2/ERF-ERF
Cluster-52243.11	9.9891	4.33023e-16	AP2/ERF-ERF
Cluster-52243.3	-1.99748	0.00265832	AP2/ERF-ERF
Cluster-52243.4	1.54264	2.35544e-05	AP2/ERF-ERF
Cluster-52243.7	12.402	9.81971e-25	AP2/ERF-ERF
Cluster-52243.8	7.85751	7.51667e-05	AP2/ERF-ERF
Cluster-52930.1	2.658	1.47616e-14	AP2/ERF-ERF
Cluster-52930.2	2.37903	1.74507e-11	AP2/ERF-ERF
Cluster-53850.10	2.55857	1.85861e-20	AP2/ERF-ERF
Cluster-53850.13	2.39317	6.70943e-08	AP2/ERF-ERF
Cluster-53850.15	-10.6058	1.00368e-17	AP2/ERF-ERF
Cluster-53850.16	-10.7663	6.54166e-19	AP2/ERF-ERF
Cluster-53850.19	-3.79007	0.014239	AP2/ERF-ERF
Cluster-53850.2	2.88786	1.27508e-47	AP2/ERF-ERF
Cluster-53850.6	-11.7566	6.44954e-23	AP2/ERF-ERF
Cluster-53850.9	11.9597	4.08755e-23	AP2/ERF-ERF
Cluster-54110.6	-2.55714	0.00861767	AP2/ERF-ERF
Cluster-54423.0	2.2128	1.99506e-19	AP2/ERF-ERF
Cluster-54423.2	2.18869	6.63923e-18	AP2/ERF-ERF
Cluster-38189.1	-1.01922	0.000450433	AP2/ERF-RAV
Cluster-22982.1	2.06745	8.41101e-55	ARID
Cluster-48562.0	1.44383	7.99875e-09	ARID
Cluster-48562.3	1.51343	2.8615e-08	ARID
Cluster-55085.3	-1.1326	1.82989e-11	ARID
Cluster-10577.20	-6.02278	2.30338e-05	AUX/IAA
Cluster-10577.23	1.43824	2.30718e-08	AUX/IAA
Cluster-10577.27	1.7961	0.00016948	AUX/IAA
Cluster-26066.2	-4.17132	6.11118e-07	AUX/IAA
Cluster-36268.0	-10.1039	6.84605e-16	AUX/IAA
Cluster-40435.0	2.77253	0.0010605	AUX/IAA
Cluster-4060.1	1.65082	1.04941e-09	AUX/IAA
Cluster-51753.0	1.41834	1.87256e-13	AUX/IAA
Cluster-51753.1	-6.94836	4.90956e-06	AUX/IAA
Cluster-51753.4	9.18607	2.14677e-13	AUX/IAA
Cluster-53757.1	1.45307	0.00329758	AUX/IAA
Cluster-12577.0	-6.24752	7.80681e-19	B3
Cluster-20852.0	6.89263	3.8073e-07	B3
Cluster-24204.2	1.47126	0.000488971	B3
Cluster-25147.0	-6.52558	1.37805e-19	B3
Cluster-28201.9	1.73234	8.07778e-14	B3
Cluster-35073.4	7.40244	3.95622e-06	B3
Cluster-36456.0	4.38154	1.05063e-12	B3
Cluster-38189.0	7.37959	3.49078e-07	B3
Cluster-4060.6	1.7642	0.000557237	B3
Cluster-42996.4	1.70654	0.000438078	B3
Cluster-44739.0	-8.28185	1.37946e-09	B3
Cluster-44739.1	-7.81904	3.86347e-09	B3
Cluster-44739.4	-8.20355	4.76229e-10	B3
Cluster-44739.5	10.2803	5.23455e-17	B3
Cluster-47224.1	8.83496	6.44048e-36	B3
Cluster-47224.2	3.54338	7.45618e-43	B3
Cluster-50756.0	9.69707	2.60184e-14	B3
Cluster-50756.2	-8.4994	5.56055e-81	B3
Cluster-54019.4	9.1269	4.69325e-13	B3
Cluster-54019.6	8.60566	2.77053e-09	B3
Cluster-37006.1	-1.41929	6.29693e-06	B3-ARF
Cluster-38161.0	1.03779	1.23116e-11	B3-ARF
Cluster-4060.11	1.38495	8.73281e-09	B3-ARF
Cluster-4060.12	3.63125	4.437e-11	B3-ARF
Cluster-4060.13	-3.3847	0.0178965	B3-ARF
Cluster-4060.3	1.98573	1.30255e-07	B3-ARF
Cluster-4060.7	-8.43258	1.29704e-06	B3-ARF
Cluster-4060.9	12.4218	2.00502e-25	B3-ARF
Cluster-51609.0	-1.14762	2.27787e-05	B3-ARF
Cluster-51609.1	-1.12406	0.000928002	B3-ARF
Cluster-51939.0	1.45449	6.21401e-17	B3-ARF
Cluster-52986.1	-11.4887	2.37744e-21	B3-ARF
Cluster-36541.0	2.55224	2.90662e-24	BBR-BPC
Cluster-10671.2	-7.04856	2.96533e-05	BES1
Cluster-10671.3	-5.25043	2.88702e-06	BES1
Cluster-10671.4	-7.75713	1.42276e-09	BES1
Cluster-10671.5	1.78162	1.65036e-25	BES1
Cluster-33393.0	2.38975	0.0154779	BES1
Cluster-33393.1	1.68683	1.30942e-06	BES1
Cluster-44059.3	3.06937	2.08892e-15	BES1
Cluster-45338.0	1.65905	1.03743e-09	BES1
Cluster-45338.1	2.09479	2.6841e-21	BES1
Cluster-47594.0	1.51278	3.95149e-09	BES1
Cluster-47594.1	1.74053	2.25206e-09	BES1
Cluster-17463.0	-4.47128	8.50994e-08	bHLH
Cluster-30683.0	1.77265	5.53262e-05	bHLH
Cluster-31573.3	2.38597	2.68712e-12	bHLH
Cluster-31733.0	-2.59125	1.64247e-06	bHLH
Cluster-34527.0	2.51186	3.73479e-07	bHLH
Cluster-35018.0	1.4234	0.0136695	bHLH
Cluster-35095.0	3.60208	4.80795e-06	bHLH
Cluster-35095.1	3.62704	3.85173e-05	bHLH
Cluster-35282.0	1.99337	0.00362761	bHLH
Cluster-36151.1	-1.9064	0.00147585	bHLH
Cluster-36151.4	1.38038	6.23331e-11	bHLH
Cluster-36151.5	3.3552	0.00068601	bHLH
Cluster-37064.0	-3.54502	0.00384284	bHLH
Cluster-37609.0	2.32291	2.66323e-09	bHLH
Cluster-40665.1	1.44184	1.86221e-18	bHLH
Cluster-41452.1	1.57082	1.04169e-19	bHLH
Cluster-42830.1	9.08835	6.01509e-13	bHLH
Cluster-43865.1	-8.1224	1.12056e-09	bHLH
Cluster-43865.4	-1.11859	0.00600356	bHLH
Cluster-45998.4	1.34831	2.18228e-07	bHLH
Cluster-48760.0	4.04417	1.47846e-30	bHLH
Cluster-50529.1	-2.10339	0.000390588	bHLH
Cluster-50610.4	1.37482	1.23943e-09	bHLH
Cluster-50850.2	4.12122	0.0183492	bHLH
Cluster-50850.3	-11.5982	4.11865e-22	bHLH
Cluster-50915.3	-2.66336	0.000168075	bHLH
Cluster-50915.5	1.62998	3.84312e-09	bHLH
Cluster-51368.1	6.85853	5.89158e-16	bHLH
Cluster-51368.3	-9.90781	4.77723e-16	bHLH
Cluster-51448.1	1.62514	0.00799205	bHLH
Cluster-52109.0	-1.42817	0.00485765	bHLH
Cluster-53079.0	1.81279	0.0134036	bHLH
Cluster-53079.3	1.55664	7.67677e-10	bHLH
Cluster-53079.7	1.55199	0.0127771	bHLH
Cluster-53079.8	5.35957	5.74926e-11	bHLH
Cluster-53671.0	1.03603	0.0142875	bHLH
Cluster-54093.0	13.0838	3.38906e-27	bHLH
Cluster-54093.2	1.62959	2.85583e-34	bHLH
Cluster-54093.3	1.04053	0.000163651	bHLH
Cluster-54093.5	1.35258	7.93909e-21	bHLH
Cluster-54661.0	-8.35603	9.77337e-11	bHLH
Cluster-54661.1	9.92787	8.53595e-15	bHLH
Cluster-54661.2	-7.66331	1.02611e-08	bHLH
Cluster-54946.0	8.06096	3.70621e-06	bHLH
Cluster-54946.1	-4.99328	1.91516e-18	bHLH
Cluster-55185.2	2.34611	2.02185e-06	bHLH
Cluster-55185.3	-7.64125	4.99412e-08	bHLH
Cluster-55185.5	1.51271	0.000109219	bHLH
Cluster-55185.7	8.85495	1.1065e-11	bHLH
Cluster-55194.2	-1.09359	3.34798e-05	bHLH
Cluster-5819.7	-2.49272	1.63095e-19	bHLH
Cluster-5819.8	-1.04291	1.53341e-11	bHLH
Cluster-5819.9	11.255	9.43205e-20	bHLH
Cluster-18366.3	1.54328	3.45898e-06	bZIP
Cluster-21876.0	-2.26061	0.0155616	bZIP
Cluster-22615.0	1.59921	9.49373e-08	bZIP
Cluster-28462.0	1.19005	0.00351672	bZIP
Cluster-30096.3	-1.21251	0.0179298	bZIP
Cluster-30096.4	1.98957	2.01638e-10	bZIP
Cluster-30166.5	-7.25262	3.9873e-07	bZIP
Cluster-30166.6	8.08737	4.54631e-09	bZIP
Cluster-30716.12	1.64932	0.00114207	bZIP
Cluster-30716.5	8.61396	0.0275293	bZIP
Cluster-37111.3	1.79232	1.98479e-42	bZIP
Cluster-38781.1	2.96822	2.83087e-32	bZIP
Cluster-38781.2	-1.47385	5.42564e-25	bZIP
Cluster-40792.3	7.77544	9.92943e-08	bZIP
Cluster-41191.1	1.34111	1.04152e-16	bZIP
Cluster-42042.3	-1.6466	0.00672187	bZIP
Cluster-42042.4	-4.47128	4.73762e-06	bZIP
Cluster-42071.1	1.09469	4.27159e-08	bZIP
Cluster-42071.2	1.23167	1.27507e-11	bZIP
Cluster-47425.3	1.04064	1.59345e-06	bZIP
Cluster-47425.5	-2.74913	7.46517e-18	bZIP
Cluster-47425.7	10.2765	6.18887e-17	bZIP
Cluster-5210.2	7.99833	3.77485e-09	bZIP
Cluster-5210.5	-7.65469	1.0666e-08	bZIP
Cluster-53218.1	1.34733	0.00283094	bZIP
Cluster-53218.2	-2.08264	7.30873e-13	bZIP
Cluster-53218.4	2.37697	5.8702e-08	bZIP
Cluster-53218.5	-1.82583	9.18073e-20	bZIP
Cluster-53223.1	-1.23729	1.85261e-05	bZIP
Cluster-53223.5	1.58191	1.2216e-08	bZIP
Cluster-53346.1	1.06953	2.72044e-07	bZIP
Cluster-53998.0	1.37319	0.0121771	bZIP
Cluster-53998.2	1.61476	0.000779315	bZIP
Cluster-13747.0	-2.77689	3.6937e-15	C2C2-CO-like
Cluster-13747.1	1.79241	2.55304e-21	C2C2-CO-like
Cluster-33770.0	-1.75817	1.00004e-17	C2C2-CO-like
Cluster-33770.1	9.74522	2.48002e-14	C2C2-CO-like
Cluster-34069.0	4.51376	7.23451e-07	C2C2-CO-like
Cluster-36768.1	2.27545	7.1837e-23	C2C2-Dof
Cluster-36768.10	1.32782	0.0185214	C2C2-Dof
Cluster-36768.3	2.40517	5.27728e-23	C2C2-Dof
Cluster-36768.6	2.30208	8.28683e-11	C2C2-Dof
Cluster-36768.7	-1.68254	0.00104993	C2C2-Dof
Cluster-36768.8	5.72511	1.91936e-21	C2C2-Dof
Cluster-36768.9	3.97762	1.97653e-27	C2C2-Dof
Cluster-41066.0	1.92819	0.0027176	C2C2-Dof
Cluster-41531.0	-3.45077	4.81116e-05	C2C2-Dof
Cluster-41531.1	3.75724	4.19557e-19	C2C2-Dof
Cluster-41531.2	1.61338	2.72144e-09	C2C2-Dof
Cluster-42948.2	1.53049	1.20176e-13	C2C2-Dof
Cluster-55004.0	-3.5662	0.0219739	C2C2-Dof
Cluster-55004.1	-1.02714	0.00204114	C2C2-Dof
Cluster-55004.3	-3.41208	1.05582e-08	C2C2-Dof
Cluster-55004.5	-1.80959	0.00842373	C2C2-Dof
Cluster-15514.0	4.08446	1.26194e-14	C2C2-GATA
Cluster-24347.0	1.01876	0.000244211	C2C2-GATA
Cluster-30356.2	9.90621	9.30889e-16	C2C2-GATA
Cluster-30356.5	-3.89644	7.51039e-07	C2C2-GATA
Cluster-30356.6	-2.0965	0.00584925	C2C2-GATA
Cluster-37735.0	2.16146	9.02685e-12	C2C2-GATA
Cluster-39155.1	1.43928	0.00171176	C2C2-GATA
Cluster-39425.0	7.32691	1.73561e-05	C2C2-GATA
Cluster-40655.0	3.14363	2.56749e-20	C2C2-GATA
Cluster-40655.1	2.23021	0.000118379	C2C2-GATA
Cluster-41676.1	6.25956	5.67371e-09	C2C2-GATA
Cluster-53170.0	2.49164	0.00129925	C2C2-GATA
Cluster-54275.1	9.2467	6.75401e-12	C2C2-GATA
Cluster-54275.2	2.34524	9.27516e-22	C2C2-GATA
Cluster-28184.0	1.34564	3.87179e-13	C2C2-LSD
Cluster-14786.1	3.28441	2.2542e-39	C2H2
Cluster-14786.2	1.11632	8.14374e-06	C2H2
Cluster-17071.0	-4.3453	3.16244e-12	C2H2
Cluster-17947.1	-2.76955	0.00448734	C2H2
Cluster-2352.1	-1.117	1.08957e-18	C2H2
Cluster-27753.0	2.50971	2.48554e-05	C2H2
Cluster-31221.0	1.95807	1.70366e-07	C2H2
Cluster-37074.1	1.25448	3.08418e-11	C2H2
Cluster-41253.3	-1.74315	5.41953e-07	C2H2
Cluster-41546.4	1.55748	0.0138693	C2H2
Cluster-41546.6	1.34288	0.000145618	C2H2
Cluster-41742.0	3.49397	0.000228662	C2H2
Cluster-43592.0	-1.2262	0.0128443	C2H2
Cluster-48728.1	1.627	1.00591e-08	C2H2
Cluster-48728.2	-6.67593	1.20852e-76	C2H2
Cluster-48728.3	15.2308	2.09996e-36	C2H2
Cluster-49841.1	2.49453	2.18085e-52	C2H2
Cluster-50909.0	10.342	1.06298e-16	C2H2
Cluster-50909.2	1.5553	4.42174e-13	C2H2
Cluster-52537.0	7.22444	1.44184e-06	C2H2
Cluster-52537.11	3.28149	1.99482e-32	C2H2
Cluster-52537.12	1.86249	1.61998e-07	C2H2
Cluster-52537.14	2.61929	4.91179e-18	C2H2
Cluster-52537.15	1.46307	1.90758e-05	C2H2
Cluster-52537.2	-9.11385	1.85958e-13	C2H2
Cluster-52537.3	1.86681	6.91266e-05	C2H2
Cluster-52537.4	1.12652	0.000239755	C2H2
Cluster-52537.5	1.50384	3.27664e-07	C2H2
Cluster-52537.8	2.67813	1.25697e-22	C2H2
Cluster-53471.1	2.46466	6.05606e-32	C2H2
Cluster-53510.3	1.1801	6.507e-10	C2H2
Cluster-53571.0	2.44757	1.14928e-11	C2H2
Cluster-9180.0	-3.90848	0.00990867	C2H2
Cluster-10925.10	1.95204	1.08761e-05	C3H
Cluster-10925.2	1.25074	8.79885e-13	C3H
Cluster-10925.7	1.02922	2.44357e-06	C3H
Cluster-14080.2	1.32827	1.91158e-20	C3H
Cluster-18661.1	3.12193	0.00254381	C3H
Cluster-18661.3	-7.05633	0.00407215	C3H
Cluster-18661.4	-2.39889	0.010536	C3H
Cluster-18661.5	-8.02155	9.98062e-08	C3H
Cluster-18661.8	2.70833	9.82035e-05	C3H
Cluster-19458.11	-9.9683	0.0107316	C3H
Cluster-19458.13	1.34332	2.78612e-07	C3H
Cluster-19458.16	1.58566	0.000165203	C3H
Cluster-19458.17	2.23391	1.24079e-16	C3H
Cluster-19458.9	7.19463	2.17301e-06	C3H
Cluster-22389.0	2.79022	0.00040415	C3H
Cluster-24189.0	-2.57006	0.00122104	C3H
Cluster-24520.3	1.19444	1.89267e-06	C3H
Cluster-24520.6	-7.19203	4.42791e-07	C3H
Cluster-28103.2	1.37326	6.57422e-09	C3H
Cluster-33502.0	1.35307	7.92065e-05	C3H
Cluster-35747.0	2.18384	1.91727e-09	C3H
Cluster-36684.2	2.04606	4.34315e-18	C3H
Cluster-37667.0	-1.16872	2.29057e-13	C3H
Cluster-41498.1	9.75166	1.42384e-13	C3H
Cluster-42999.0	1.76138	0.000391798	C3H
Cluster-44672.5	1.18793	8.46025e-06	C3H
Cluster-46129.0	1.24349	8.51258e-10	C3H
Cluster-47349.0	1.56946	5.12892e-11	C3H
Cluster-50503.2	1.57242	1.12994e-13	C3H
Cluster-51188.5	8.03449	5.30987e-09	C3H
Cluster-51230.2	1.02304	2.06347e-07	C3H
Cluster-51363.1	8.67118	1.47395e-09	C3H
Cluster-53172.0	1.15458	0.0123929	C3H
Cluster-53408.1	-6.082	0.00295582	C3H
Cluster-53408.2	3.13535	0.0115887	C3H
Cluster-53408.3	10.9212	2.77604e-19	C3H
Cluster-53408.5	10.6197	2.02685e-16	C3H
Cluster-53538.0	-1.22913	0.000540372	C3H
Cluster-55081.2	1.2364	9.44993e-12	C3H
Cluster-55081.4	-11.035	3.57694e-20	C3H
Cluster-44596.2	-12.8572	2.45131e-27	CAMTA
Cluster-44596.3	11.9657	2.13182e-23	CAMTA
Cluster-44596.5	12.0877	9.05412e-24	CAMTA
Cluster-21860.1	1.49615	6.67553e-07	Coactivator p15
Cluster-21860.6	8.10676	3.40568e-08	Coactivator p15
Cluster-32539.2	-1.6227	7.01674e-08	Coactivator p15
Cluster-46718.2	1.33671	8.94057e-06	CSD
Cluster-46718.6	1.02555	0.000211942	CSD
Cluster-36417.1	-1.64158	3.98432e-06	DBB
Cluster-43575.1	-4.08059	1.66722e-22	DBB
Cluster-24473.0	1.87975	3.46353e-05	DBP
Cluster-27885.0	-1.4563	0.000654457	DBP
Cluster-31382.0	-2.4399	0.00184381	E2F-DP
Cluster-49057.2	-7.81842	2.24641e-08	E2F-DP
Cluster-49057.4	-4.14144	0.000190108	E2F-DP
Cluster-49057.7	7.59111	1.77143e-07	E2F-DP
Cluster-54061.2	-2.64107	0.0168834	E2F-DP
Cluster-54061.4	-1.24557	0.000275024	E2F-DP
Cluster-55399.2	-8.12409	6.12326e-09	E2F-DP
Cluster-55399.3	-3.89399	0.000378106	E2F-DP
Cluster-55399.4	1.4675	0.015815	E2F-DP
Cluster-55399.7	9.06576	7.10072e-13	E2F-DP
Cluster-3599.3	-4.00345	3.29405e-08	EIL
Cluster-3599.5	1.94841	3.09201e-11	EIL
Cluster-3599.8	2.03181	1.23341e-18	EIL
Cluster-13173.0	-3.49179	0.000399902	FAR1
Cluster-13573.12	-10.3922	7.95372e-18	FAR1
Cluster-13573.20	-8.50209	4.75515e-10	FAR1
Cluster-19997.12	3.65322	0.00151145	FAR1
Cluster-19997.16	1.76359	0.00232907	FAR1
Cluster-19997.4	-4.75859	8.8736e-05	FAR1
Cluster-32226.0	1.36901	4.18083e-05	FAR1
Cluster-32723.0	4.62493	1.3428e-07	FAR1
Cluster-35595.1	-6.20241	4.94406e-10	FAR1
Cluster-3568.1	-2.65587	0.0251892	FAR1
Cluster-3721.0	-8.06091	4.97491e-13	FAR1
Cluster-39278.0	2.7997	1.33362e-29	FAR1
Cluster-43535.0	7.12972	1.94202e-06	FAR1
Cluster-44754.0	1.15882	1.65651e-10	FAR1
Cluster-44754.3	1.49699	0.000704882	FAR1
Cluster-46834.12	-4.59517	8.66015e-48	FAR1
Cluster-47516.1	1.38343	2.31894e-36	FAR1
Cluster-48231.1	9.57791	1.44551e-14	FAR1
Cluster-48231.2	1.03737	2.79409e-05	FAR1
Cluster-48231.4	-10.3642	9.75514e-18	FAR1
Cluster-48866.0	2.56426	0.00873751	FAR1
Cluster-49396.0	7.62263	7.20511e-07	FAR1
Cluster-49396.3	1.72781	0.00217095	FAR1
Cluster-49897.2	-2.05023	8.09516e-06	FAR1
Cluster-50188.0	1.36967	3.1224e-11	FAR1
Cluster-53521.4	1.2621	1.5582e-07	FAR1
Cluster-55489.2	-8.32502	1.09973e-10	FAR1
Cluster-55489.3	-7.59886	0.00124274	FAR1
Cluster-55489.6	7.33876	0.00215159	FAR1
Cluster-55509.0	7.15685	0.00302796	FAR1
Cluster-47646.2	1.47548	5.75368e-07	GARP-ARR-B
Cluster-47646.4	1.32395	5.41303e-16	GARP-ARR-B
Cluster-26759.0	9.02443	2.44507e-24	GARP-G2-like
Cluster-27902.1	2.01367	0.000640957	GARP-G2-like
Cluster-33958.0	1.67627	1.74575e-14	GARP-G2-like
Cluster-33972.0	-1.56624	7.4764e-16	GARP-G2-like
Cluster-35705.0	-1.11615	0.00375487	GARP-G2-like
Cluster-36183.0	-1.33612	0.00473056	GARP-G2-like
Cluster-38162.0	1.30489	3.6662e-06	GARP-G2-like
Cluster-38591.2	1.47767	0.000980279	GARP-G2-like
Cluster-39849.1	-1.43463	0.000912089	GARP-G2-like
Cluster-41371.0	-4.22678	0.000489502	GARP-G2-like
Cluster-41371.4	-1.1198	0.000722229	GARP-G2-like
Cluster-41630.0	1.8253	8.21136e-25	GARP-G2-like
Cluster-41630.1	2.24039	8.17124e-46	GARP-G2-like
Cluster-42419.0	1.8013	1.72441e-08	GARP-G2-like
Cluster-43563.2	1.21964	0.011996	GARP-G2-like
Cluster-45027.0	6.09601	4.32742e-137	GARP-G2-like
Cluster-47699.1	10.4136	8.62802e-17	GARP-G2-like
Cluster-47699.3	2.09477	0.00727737	GARP-G2-like
Cluster-48249.1	4.14631	0.000190093	GARP-G2-like
Cluster-48249.2	-7.86815	2.26814e-09	GARP-G2-like
Cluster-48249.3	7.11246	0.00341753	GARP-G2-like
Cluster-51278.3	3.74194	0.00021284	GARP-G2-like
Cluster-51278.5	1.58719	4.33961e-09	GARP-G2-like
Cluster-51278.6	-8.06995	6.39902e-09	GARP-G2-like
Cluster-51278.7	1.1934	0.000223294	GARP-G2-like
Cluster-51278.9	-10.6854	6.72754e-19	GARP-G2-like
Cluster-52209.1	3.71238	4.42799e-18	GARP-G2-like
Cluster-52317.0	1.89077	0.0129771	GARP-G2-like
Cluster-53454.0	2.35909	1.85163e-22	GARP-G2-like
Cluster-54266.0	1.52772	4.67536e-06	GARP-G2-like
Cluster-18325.1	-1.96428	0.000151618	GeBP
Cluster-25269.0	-1.11182	0.000843353	GeBP
Cluster-31736.0	-7.55177	2.77799e-08	GeBP
Cluster-31736.1	-8.61634	5.20933e-11	GeBP
Cluster-49695.0	1.49838	1.4542e-09	GeBP
Cluster-49695.1	8.2997	3.24538e-10	GeBP
Cluster-53175.0	7.60547	9.97672e-06	GeBP
Cluster-20256.2	-7.09823	8.60024e-07	GNAT
Cluster-31586.0	-1.34941	0.000209882	GNAT
Cluster-34541.0	11.7341	2.08866e-22	GNAT
Cluster-34541.1	-11.0783	2.09506e-20	GNAT
Cluster-36361.0	-1.68029	0.0011041	GNAT
Cluster-42275.0	-1.14611	0.0218439	GNAT
Cluster-46490.0	9.46715	3.99162e-13	GNAT
Cluster-47287.0	-4.15159	0.000179571	GNAT
Cluster-54341.1	2.96636	1.7263e-06	GNAT
Cluster-55492.0	-7.45397	0.00207418	GNAT
Cluster-17054.1	2.83782	3.25289e-07	GRAS
Cluster-17054.2	2.08403	2.37545e-13	GRAS
Cluster-17054.4	2.26842	5.72767e-07	GRAS
Cluster-23443.0	-3.18113	1.71904e-06	GRAS
Cluster-31299.3	4.13786	1.09164e-49	GRAS
Cluster-31299.5	2.1767	2.71616e-16	GRAS
Cluster-34574.1	1.12168	1.21995e-15	GRAS
Cluster-34574.2	2.22866	5.45236e-07	GRAS
Cluster-34574.3	1.01651	0.00154101	GRAS
Cluster-34574.4	2.21046	2.06487e-13	GRAS
Cluster-34574.6	1.02189	1.68613e-06	GRAS
Cluster-41554.0	2.25284	0.00552643	GRAS
Cluster-42898.1	1.21477	0.00265508	GRAS
Cluster-48209.0	9.47182	1.44705e-27	GRAS
Cluster-48209.3	1.55249	8.51884e-36	GRAS
Cluster-48839.2	10.389	1.26069e-17	GRAS
Cluster-48839.5	5.9506	3.02509e-21	GRAS
Cluster-48839.6	-1.60109	7.01455e-18	GRAS
Cluster-50520.0	1.51481	4.59627e-15	GRAS
Cluster-50520.1	1.12458	0.000206848	GRAS
Cluster-50685.0	3.96553	6.17935e-11	GRAS
Cluster-53800.0	-10.1725	8.82486e-17	GRAS
Cluster-53800.4	10.2379	4.0777e-13	GRAS
Cluster-31224.0	2.50814	4.74826e-14	GRF
Cluster-39621.1	7.46487	1.76908e-06	GRF
Cluster-51062.0	1.93894	9.93913e-14	GRF
Cluster-44797.0	5.62924	1.59043e-35	HB-BELL
Cluster-44797.1	-1.61244	2.45337e-11	HB-BELL
Cluster-53385.0	8.37582	2.52368e-10	HB-BELL
Cluster-53385.1	2.71441	5.07178e-05	HB-BELL
Cluster-34853.0	2.09091	8.53249e-08	HB-HD-ZIP
Cluster-36256.0	1.47975	5.39978e-08	HB-HD-ZIP
Cluster-39113.2	1.33425	0.00171815	HB-HD-ZIP
Cluster-42494.0	8.18868	1.23511e-06	HB-HD-ZIP
Cluster-42494.1	2.81423	4.49113e-48	HB-HD-ZIP
Cluster-42494.2	3.45441	1.29805e-43	HB-HD-ZIP
Cluster-49906.2	2.0028	2.13169e-09	HB-HD-ZIP
Cluster-54094.0	-1.30203	0.00028771	HB-HD-ZIP
Cluster-41281.0	2.64021	2.23675e-19	HB-KNOX
Cluster-42016.1	-1.23869	2.82361e-12	HB-KNOX
Cluster-54906.0	-1.21472	4.34237e-17	HB-KNOX
Cluster-54906.2	-2.76851	0.00497161	HB-KNOX
Cluster-10863.10	-6.95255	1.03822e-39	HB-other
Cluster-23661.0	1.12175	0.0265782	HB-other
Cluster-25321.2	-9.81318	6.64928e-15	HB-other
Cluster-41281.2	5.15312	4.90061e-39	HB-other
Cluster-54538.1	-2.16644	0.000514354	HB-other
Cluster-53171.0	9.7219	9.42584e-13	HB-PHD
Cluster-53171.6	8.79258	4.19934e-11	HB-PHD
Cluster-35136.0	-2.55969	0.00858676	HB-WOX
Cluster-52722.10	1.53785	0.0183346	HMG
Cluster-52722.2	8.76118	1.23589e-11	HMG
Cluster-52722.3	-3.34287	7.79508e-11	HMG
Cluster-52722.4	14.4173	3.51545e-33	HMG
Cluster-52722.6	2.31362	1.59139e-23	HMG
Cluster-52722.8	-2.31767	0.0161583	HMG
Cluster-53444.0	-7.21342	1.0726e-05	HRT
Cluster-53444.3	3.75321	0.0105537	HRT
Cluster-53444.4	-1.83362	0.00978993	HRT
Cluster-37012.0	2.1621	7.53336e-24	HSF
Cluster-37012.1	2.8727	3.80276e-13	HSF
Cluster-39019.0	1.83971	3.61549e-16	HSF
Cluster-42455.1	2.93768	2.4193e-07	HSF
Cluster-42455.4	3.13352	1.63991e-51	HSF
Cluster-42455.6	3.68849	6.067e-10	HSF
Cluster-42455.8	-2.25435	1.01596e-08	HSF
Cluster-48049.0	1.64948	1.14e-12	HSF
Cluster-48848.1	-1.30884	3.41589e-05	HSF
Cluster-54385.10	1.408	1.21872e-06	HSF
Cluster-54385.8	3.30031	2.38508e-29	HSF
Cluster-54385.9	3.02902	2.88228e-07	HSF
Cluster-12749.3	-12.3703	2.15978e-25	IWS1
Cluster-12749.7	1.05849	1.40327e-13	IWS1
Cluster-12749.8	5.26354	4.8195e-23	IWS1
Cluster-19297.1	4.9978	2.93186e-15	IWS1
Cluster-19297.4	4.9396	7.21996e-149	IWS1
Cluster-51760.0	-1.69725	7.10169e-05	IWS1
Cluster-51760.6	2.17608	0.00068478	IWS1
Cluster-55155.1	1.604	0.0194236	IWS1
Cluster-55155.11	1.39546	0.00632856	IWS1
Cluster-55155.4	4.74131	4.97068e-11	IWS1
Cluster-55155.5	1.81999	0.0145707	IWS1
Cluster-35588.0	1.18216	2.56797e-07	Jumonji
Cluster-39844.0	1.26743	9.82109e-12	Jumonji
Cluster-5609.5	-7.84642	4.5162e-09	Jumonji
Cluster-40066.3	1.51646	6.62714e-15	LIM
Cluster-52956.0	-8.50593	2.03361e-11	LIM
Cluster-52956.4	1.26912	1.73634e-13	LIM
Cluster-52956.6	3.59213	3.43222e-37	LIM
Cluster-31611.0	-1.45532	0.000111292	LOB
Cluster-34552.0	7.67645	7.75768e-08	LOB
Cluster-38422.0	2.63738	0.00012186	LOB
Cluster-39392.0	1.46961	3.71178e-11	LOB
Cluster-47167.0	4.75667	3.14218e-08	LOB
Cluster-54293.0	3.06568	3.45073e-15	LOB
Cluster-54293.1	2.69698	4.42042e-41	LOB
Cluster-54293.2	2.06276	9.86283e-23	LOB
Cluster-20793.1	-2.64309	2.3487e-05	MADS-MIKC
Cluster-20803.3	2.2203	0.00602042	MADS-MIKC
Cluster-32268.2	-4.87629	5.55154e-05	MADS-MIKC
Cluster-32826.0	1.892	0.000637296	MADS-MIKC
Cluster-36466.0	1.51566	0.000144853	MADS-MIKC
Cluster-43795.2	1.06836	9.70981e-10	MADS-MIKC
Cluster-44889.0	1.87367	2.43217e-39	MADS-MIKC
Cluster-52428.0	2.12558	6.94034e-05	MADS-MIKC
Cluster-53225.0	4.02791	6.95849e-10	MADS-MIKC
Cluster-53312.0	10.5613	6.0174e-16	MADS-MIKC
Cluster-20793.0	3.26741	1.17293e-05	MADS-M-type
Cluster-32333.0	2.82787	2.3301e-07	MADS-M-type
Cluster-5411.4	-9.66734	2.35943e-15	MADS-M-type
Cluster-5985.0	-10.8738	3.22964e-19	MADS-M-type
Cluster-28671.0	-2.95097	1.42955e-17	MBF1
Cluster-31125.3	1.76931	7.08277e-17	MBF1
Cluster-49618.12	-8.3202	1.42606e-09	MED7
Cluster-49618.13	-3.51689	1.11018e-13	MED7
Cluster-49618.2	-9.58516	9.4803e-15	MED7
Cluster-49618.7	-9.10928	1.86878e-12	MED7
Cluster-49618.8	-5.24059	1.40762e-06	MED7
Cluster-19508.0	4.59229	2.87751e-13	mTERF
Cluster-26344.0	-1.44445	0.00045748	mTERF
Cluster-27810.1	-7.70154	7.85071e-09	mTERF
Cluster-29468.0	-1.60416	5.65906e-09	mTERF
Cluster-30562.0	1.13066	7.82836e-05	mTERF
Cluster-30787.0	-1.16286	0.000554973	mTERF
Cluster-35230.0	1.04983	0.00207235	mTERF
Cluster-43735.0	8.53876	4.93555e-07	mTERF
Cluster-43735.5	6.4203	0.00358225	mTERF
Cluster-55267.1	-7.62498	8.00708e-08	mTERF
Cluster-55267.4	-1.76695	0.000100163	mTERF
Cluster-19139.0	1.33268	0.000730317	MYB
Cluster-27705.0	-1.07004	0.000521858	MYB
Cluster-27705.1	3.25723	5.63288e-19	MYB
Cluster-32199.0	9.18313	5.59428e-12	MYB
Cluster-34709.1	2.19908	5.74808e-31	MYB
Cluster-36250.0	1.39855	0.026888	MYB
Cluster-36876.0	-1.84733	0.000537153	MYB
Cluster-37210.0	-1.83748	0.00138322	MYB
Cluster-40440.0	-8.67358	1.05242e-11	MYB
Cluster-40440.3	3.12975	5.56268e-18	MYB
Cluster-40618.0	2.08689	2.67527e-05	MYB
Cluster-41614.0	3.87475	0.000176197	MYB
Cluster-42777.1	1.76729	4.53408e-13	MYB
Cluster-42777.3	1.35496	1.77526e-07	MYB
Cluster-46133.0	-1.45711	0.0157313	MYB
Cluster-46868.1	3.03468	2.46448e-10	MYB
Cluster-46868.3	2.20995	7.37562e-26	MYB
Cluster-47314.0	-3.41215	0.000108027	MYB
Cluster-47661.0	1.72257	9.85529e-06	MYB
Cluster-48017.1	2.55035	2.57064e-24	MYB
Cluster-49249.3	2.52566	2.63899e-07	MYB
Cluster-52618.1	1.4403	1.56341e-15	MYB
Cluster-55287.4	-9.58269	3.25339e-12	MYB
Cluster-55287.5	-4.69442	2.54073e-05	MYB
Cluster-55287.6	-2.99566	0.0033149	MYB
Cluster-55546.6	-1.21263	0.00384173	MYB
Cluster-1149.10	-7.81877	1.32091e-08	MYB-related
Cluster-1149.11	-8.26136	1.26395e-10	MYB-related
Cluster-1149.12	-7.63566	1.4736e-08	MYB-related
Cluster-1149.13	-4.20909	0.000227875	MYB-related
Cluster-1149.14	-7.29916	4.35519e-07	MYB-related
Cluster-1149.7	-10.5211	4.51001e-18	MYB-related
Cluster-14696.0	2.70339	2.25469e-06	MYB-related
Cluster-15610.0	2.79839	1.56903e-11	MYB-related
Cluster-23043.0	-1.14771	0.00320127	MYB-related
Cluster-24967.0	1.19143	1.08677e-10	MYB-related
Cluster-31813.1	-2.47484	0.000394943	MYB-related
Cluster-33523.0	-2.77775	0.0249389	MYB-related
Cluster-36944.0	2.2372	1.13816e-05	MYB-related
Cluster-38082.1	3.49519	3.57501e-11	MYB-related
Cluster-39455.0	1.01684	2.15528e-08	MYB-related
Cluster-40440.2	1.55923	1.35624e-08	MYB-related
Cluster-43049.10	1.25589	0.00590694	MYB-related
Cluster-43049.11	-10.0656	1.04875e-16	MYB-related
Cluster-43049.4	8.68326	3.43176e-09	MYB-related
Cluster-43049.5	1.29829	0.0253235	MYB-related
Cluster-43049.8	1.65685	2.55232e-15	MYB-related
Cluster-43049.9	-4.63213	0.000153261	MYB-related
Cluster-43482.0	-1.89894	1.42675e-05	MYB-related
Cluster-43482.2	3.74382	0.00818869	MYB-related
Cluster-44353.4	9.59956	1.60226e-13	MYB-related
Cluster-46868.0	3.1304	0.00130736	MYB-related
Cluster-47032.2	1.49116	6.74315e-09	MYB-related
Cluster-48005.1	2.15192	0.0100037	MYB-related
Cluster-48005.3	2.59443	4.85999e-32	MYB-related
Cluster-48460.2	7.67579	0.00130502	MYB-related
Cluster-48460.3	-9.18917	1.19962e-13	MYB-related
Cluster-48460.4	9.49377	1.15557e-12	MYB-related
Cluster-48460.5	-6.54427	0.000629274	MYB-related
Cluster-49249.0	-1.80008	2.66986e-05	MYB-related
Cluster-49249.1	-6.60107	2.13146e-05	MYB-related
Cluster-49249.4	1.61543	5.72079e-06	MYB-related
Cluster-50876.0	2.71875	0.000252353	MYB-related
Cluster-50876.2	2.76485	0.000910096	MYB-related
Cluster-52454.1	7.82589	1.77114e-08	MYB-related
Cluster-53070.1	-1.57715	0.0200465	MYB-related
Cluster-53729.0	-9.0244	1.08479e-10	MYB-related
Cluster-53729.1	2.63465	1.03474e-27	MYB-related
Cluster-54460.1	-9.27062	1.90067e-13	MYB-related
Cluster-54460.3	-4.03982	2.60323e-12	MYB-related
Cluster-54460.8	10.0948	6.86869e-16	MYB-related
Cluster-54470.0	2.08943	1.44752e-08	MYB-related
Cluster-55460.0	-3.61849	0.00631639	MYB-related
Cluster-9203.4	8.93805	0.0221929	MYB-related
Cluster-23767.0	1.35963	0.00124972	NAC
Cluster-25433.0	1.54222	1.90254e-09	NAC
Cluster-25871.0	-6.98256	1.72481e-07	NAC
Cluster-28775.0	-2.43519	1.05999e-08	NAC
Cluster-28775.1	-2.64593	3.80471e-08	NAC
Cluster-29520.0	3.22587	9.91191e-17	NAC
Cluster-29541.1	2.12216	0.000176912	NAC
Cluster-31351.0	2.63177	1.21883e-07	NAC
Cluster-31875.1	3.90247	2.8235e-05	NAC
Cluster-31875.12	1.28626	7.20668e-07	NAC
Cluster-31875.2	1.52689	4.05024e-16	NAC
Cluster-31875.3	9.35324	1.45052e-13	NAC
Cluster-31875.5	-7.26447	3.84261e-07	NAC
Cluster-31875.9	1.27689	2.18156e-11	NAC
Cluster-31975.0	-1.47274	0.0246898	NAC
Cluster-31975.1	1.92711	0.00457221	NAC
Cluster-32494.0	-1.68873	1.09696e-07	NAC
Cluster-32494.2	7.80194	1.53651e-09	NAC
Cluster-32494.3	-1.02728	0.013601	NAC
Cluster-35768.2	-1.4896	2.57325e-07	NAC
Cluster-35768.3	1.01209	2.09367e-06	NAC
Cluster-35826.0	2.40618	1.73843e-27	NAC
Cluster-36091.1	-1.15511	2.5714e-05	NAC
Cluster-37346.2	1.84333	9.5363e-11	NAC
Cluster-38744.2	-1.638	0.0115138	NAC
Cluster-42330.0	-1.03197	1.11685e-07	NAC
Cluster-4254.1	1.64784	0.0107774	NAC
Cluster-4254.3	1.25343	1.34146e-10	NAC
Cluster-42932.0	3.20372	2.82372e-06	NAC
Cluster-45187.1	2.11191	1.30657e-40	NAC
Cluster-45187.2	3.70865	3.68262e-45	NAC
Cluster-45187.3	10.12	0.00959808	NAC
Cluster-46986.0	-6.8572	2.61181e-05	NAC
Cluster-46986.4	2.16674	1.30264e-09	NAC
Cluster-47416.1	3.96828	1.70554e-05	NAC
Cluster-47686.3	2.13057	6.27668e-26	NAC
Cluster-47686.4	1.26296	3.88863e-09	NAC
Cluster-48225.0	9.1963	5.56431e-13	NAC
Cluster-49744.0	-1.40604	6.44767e-07	NAC
Cluster-49744.4	-10.407	1.00489e-16	NAC
Cluster-52870.0	1.57505	0.000321982	NAC
Cluster-53506.0	2.66288	3.09177e-09	NAC
Cluster-53855.0	4.22872	5.71377e-20	NAC
Cluster-38743.2	1.32933	0.019165	NF-YA
Cluster-50129.2	-1.39342	0.000827314	NF-YA
Cluster-50961.0	1.50489	2.63491e-11	NF-YA
Cluster-25257.0	-1.47379	0.00238322	NF-YB
Cluster-35239.0	1.66245	8.68806e-15	NF-YB
Cluster-44000.2	-2.59727	5.64929e-07	NF-YB
Cluster-45613.0	3.71141	8.89514e-21	NF-YB
Cluster-45887.0	-1.933	0.000456115	NF-YB
Cluster-27686.0	-2.31605	8.71035e-11	NF-YC
Cluster-27686.1	2.54872	2.14786e-57	NF-YC
Cluster-33950.0	1.77155	2.57421e-14	NF-YC
Cluster-35607.0	2.5818	2.60622e-89	NF-YC
Cluster-35780.3	-10.2057	8.77876e-17	NF-YC
Cluster-51867.10	3.80083	0.000215345	NF-YC
Cluster-51867.4	-2.55075	3.69005e-08	NF-YC
Cluster-51867.7	1.04281	0.00672712	NF-YC
Cluster-30510.0	1.2998	2.23072e-08	OFP
Cluster-51260.0	-1.35363	0.00983429	OFP
Cluster-54168.0	-1.39848	0.0194457	OFP
Cluster-54168.1	-2.6556	1.59221e-06	OFP
Cluster-13747.2	1.53631	2.2981e-07	Others
Cluster-13747.5	-4.71991	1.85096e-05	Others
Cluster-2528.11	-3.32737	5.76606e-05	Others
Cluster-2528.6	-8.3309	1.25478e-11	Others
Cluster-2528.7	-4.01152	0.00404926	Others
Cluster-32435.0	-1.38557	0.000148996	Others
Cluster-34369.0	3.60299	1.74023e-07	Others
Cluster-35969.1	4.34101	2.0558e-57	Others
Cluster-36197.0	-1.68313	0.00522255	Others
Cluster-39090.0	-2.64297	1.54941e-07	Others
Cluster-40066.1	9.10314	1.57756e-12	Others
Cluster-42460.0	2.66475	4.11954e-75	Others
Cluster-43004.1	6.87827	0.000124071	Others
Cluster-43004.3	-1.41527	0.00907754	Others
Cluster-43563.3	1.75731	0.00408698	Others
Cluster-43563.4	1.27464	0.00127572	Others
Cluster-43563.5	1.39408	0.000461711	Others
Cluster-48163.7	-7.52629	5.81156e-08	Others
Cluster-49464.0	-4.59588	3.23636e-14	Others
Cluster-49464.2	9.94647	4.91335e-16	Others
Cluster-49464.4	-4.22779	5.78794e-06	Others
Cluster-49464.7	9.48299	4.78497e-14	Others
Cluster-50879.3	1.04436	1.55385e-07	Others
Cluster-52909.0	-4.35847	0.0002062	Others
Cluster-53056.0	-11.9352	2.31303e-23	Others
Cluster-53056.6	-4.14086	6.92969e-08	Others
Cluster-53123.0	-2.0165	0.00646485	Others
Cluster-53678.0	1.51939	1.50691e-18	Others
Cluster-53678.2	1.15876	1.45205e-11	Others
Cluster-53678.3	1.69747	0.027681	Others
Cluster-55127.0	8.72159	3.01467e-11	Others
Cluster-55127.5	9.57765	7.0058e-12	Others
Cluster-55127.6	9.16668	5.2323e-13	Others
Cluster-11507.1	1.21984	1.63098e-13	PHD
Cluster-15995.0	-1.36133	0.0131762	PHD
Cluster-20863.3	-8.80781	8.63975e-12	PHD
Cluster-20863.4	-10.5324	5.96667e-18	PHD
Cluster-20863.6	2.07233	5.27636e-09	PHD
Cluster-30998.12	2.70193	3.32972e-10	PHD
Cluster-32143.0	1.13028	3.9613e-13	PHD
Cluster-35073.10	1.00944	5.89061e-28	PHD
Cluster-39324.3	1.04731	2.88028e-09	PHD
Cluster-43729.3	-1.27695	0.0033673	PHD
Cluster-43729.4	10.3798	5.75036e-17	PHD
Cluster-43729.5	-7.62324	4.95179e-23	PHD
Cluster-43729.7	-5.64731	1.49217e-10	PHD
Cluster-45425.0	1.33474	1.19731e-10	PHD
Cluster-50341.5	8.99781	4.01101e-10	PHD
Cluster-50705.0	1.31807	3.99383e-06	PHD
Cluster-53305.1	-1.11453	0.000259182	PHD
Cluster-54620.0	1.27812	1.89412e-19	PHD
Cluster-54620.1	-3.63574	4.09394e-20	PHD
Cluster-54681.0	-9.24128	8.66471e-12	PHD
Cluster-54802.1	1.40472	2.1476e-14	PHD
Cluster-16442.0	-1.8606	0.00181567	PLATZ
Cluster-39344.3	-4.85015	0.000302799	PLATZ
Cluster-39344.8	4.93481	6.30418e-05	PLATZ
Cluster-39344.9	-2.48536	0.00789143	PLATZ
Cluster-40419.0	-2.13868	0.00649536	PLATZ
Cluster-4199.0	-6.48666	4.89275e-05	PLATZ
Cluster-46113.2	1.57028	3.0994e-10	PLATZ
Cluster-49464.3	11.4867	1.4386e-21	Pseudo ARR-B
Cluster-49464.6	-9.17376	1.85477e-16	Pseudo ARR-B
Cluster-13073.3	-2.00267	5.15312e-07	RB
Cluster-13073.7	-3.36868	0.024571	RB
Cluster-34066.0	-1.11761	7.59644e-15	Rcd1-like
Cluster-45400.0	-1.88648	3.42427e-06	Rcd1-like
Cluster-37410.0	-4.1617	0.00184826	RWP-RK
Cluster-40008.0	8.00508	6.22063e-09	RWP-RK
Cluster-40008.1	-6.311	0.000482516	RWP-RK
Cluster-40008.4	3.6009	9.71478e-06	RWP-RK
Cluster-40008.5	4.05051	3.94834e-05	RWP-RK
Cluster-53652.0	-1.06744	9.08161e-12	S1Fa-like
Cluster-53652.1	-1.29053	1.35622e-06	S1Fa-like
Cluster-41837.0	-6.69464	2.63988e-18	SBP
Cluster-41837.2	5.92969	8.86285e-107	SBP
Cluster-41837.4	2.75599	7.77501e-12	SBP
Cluster-45073.10	1.486	0.0111204	SBP
Cluster-45073.2	-8.8429	5.49141e-25	SBP
Cluster-45073.4	1.07846	0.0039658	SBP
Cluster-45073.8	-1.60851	0.000595126	SBP
Cluster-49939.0	3.59677	3.84175e-17	SBP
Cluster-49939.1	4.52659	6.62654e-06	SBP
Cluster-50081.1	1.06216	3.87021e-18	SBP
Cluster-50081.2	-9.31675	3.69921e-14	SBP
Cluster-50081.4	3.63862	0.0244535	SBP
Cluster-50639.0	-9.673	6.16361e-15	SBP
Cluster-50639.1	2.42899	1.46686e-12	SBP
Cluster-51957.0	-4.63505	4.12264e-05	SBP
Cluster-16872.1	1.50527	2.25035e-11	SET
Cluster-24205.4	7.92654	1.54602e-08	SET
Cluster-26415.0	1.09796	0.000779882	SET
Cluster-28165.3	-6.09537	2.18991e-07	SET
Cluster-32132.0	2.42449	1.12668e-15	SET
Cluster-38826.4	8.81122	1.44155e-10	SET
Cluster-38826.5	10.1555	1.15747e-14	SET
Cluster-38826.8	3.60611	0.00027352	SET
Cluster-38826.9	1.21928	3.22986e-05	SET
Cluster-44251.0	2.38416	9.99462e-05	SET
Cluster-4504.9	-3.22659	4.11038e-05	SET
Cluster-45958.2	5.23019	1.18945e-20	SET
Cluster-45958.3	4.07456	3.47183e-17	SET
Cluster-45958.4	1.82052	7.74339e-19	SET
Cluster-45958.5	-6.99713	0.0049697	SET
Cluster-47379.1	2.85072	1.20091e-21	SET
Cluster-47379.2	-2.42967	0.0021662	SET
Cluster-47379.3	-5.71805	7.75832e-05	SET
Cluster-47379.4	1.0716	0.000456168	SET
Cluster-49627.1	1.21234	0.0100656	SET
Cluster-49815.1	1.07232	0.000729155	SET
Cluster-50645.0	-1.17531	0.00187307	SET
Cluster-50645.2	1.5881	3.38142e-11	SET
Cluster-51108.1	1.43605	3.57593e-15	SET
Cluster-51108.3	1.196	8.60318e-06	SET
Cluster-52844.0	-2.70881	6.00483e-07	SET
Cluster-53567.4	9.17892	0.0188337	SET
Cluster-19825.0	1.39602	2.08528e-05	SNF2
Cluster-30511.0	1.2321	1.5563e-10	SNF2
Cluster-31002.0	1.09957	2.68331e-18	SNF2
Cluster-35462.1	2.03457	0.00343397	SNF2
Cluster-35462.4	-5.26584	0.000104942	SNF2
Cluster-35462.5	-9.09566	2.21522e-12	SNF2
Cluster-35462.7	8.48386	4.44298e-08	SNF2
Cluster-36964.1	1.03452	1.03516e-05	SNF2
Cluster-36964.3	-1.13721	0.000566462	SNF2
Cluster-37075.0	-1.46657	0.0001634	SNF2
Cluster-38448.0	3.62146	3.6293e-15	SNF2
Cluster-41153.0	1.2114	1.85525e-15	SNF2
Cluster-47020.2	-7.46907	4.42665e-08	SNF2
Cluster-47020.3	-1.62827	0.0143522	SNF2
Cluster-47020.5	2.91387	0.00560895	SNF2
Cluster-49165.3	-3.3133	0.0248329	SNF2
Cluster-50681.1	9.22549	1.23131e-12	SNF2
Cluster-50681.3	3.9886	2.012e-48	SNF2
Cluster-51657.5	7.7881	4.71963e-08	SNF2
Cluster-53120.3	1.12855	9.46073e-29	SNF2
Cluster-53120.8	4.70132	1.07238e-15	SNF2
Cluster-53120.9	9.30468	1.94471e-10	SNF2
Cluster-54152.8	-1.07176	0.000813012	SNF2
Cluster-54675.1	-1.34554	1.22667e-13	SNF2
Cluster-54675.10	1.15037	0.00497383	SNF2
Cluster-54675.12	2.17135	2.47926e-09	SNF2
Cluster-54675.3	12.9103	1.57149e-27	SNF2
Cluster-54675.5	11.9632	3.01988e-23	SNF2
Cluster-54675.7	-11.8183	7.24421e-23	SNF2
Cluster-55303.0	9.38595	1.86804e-13	SNF2
Cluster-55303.1	7.79701	2.10907e-06	SNF2
Cluster-55303.5	-8.45414	6.76236e-11	SNF2
Cluster-55303.6	8.55697	4.77783e-09	SNF2
Cluster-25895.10	-3.13709	0.00311663	SOH1
Cluster-25895.24	-2.53937	7.00984e-05	SOH1
Cluster-25895.3	-2.07727	5.3252e-13	SOH1
Cluster-25895.8	-5.52459	1.70584e-07	SOH1
Cluster-25895.9	-5.72134	9.38781e-09	SOH1
Cluster-41094.0	8.36776	4.35047e-10	SOH1
Cluster-41094.2	-9.60523	4.22877e-15	SOH1
Cluster-41094.3	-8.14785	2.35385e-09	SOH1
Cluster-41094.4	1.36708	1.38804e-05	SOH1
Cluster-41094.5	1.38619	0.021906	SOH1
Cluster-55145.4	3.74403	0.000866153	SRS
Cluster-33403.0	1.06028	1.97336e-08	SWI/SNF-BAF60b
Cluster-46751.4	-9.73122	3.31337e-15	SWI/SNF-BAF60b
Cluster-46751.7	10.2067	1.1306e-16	SWI/SNF-BAF60b
Cluster-48142.3	1.06376	4.35293e-07	SWI/SNF-BAF60b
Cluster-48142.7	1.28099	5.30764e-07	SWI/SNF-BAF60b
Cluster-52313.0	-8.09167	9.31412e-10	SWI/SNF-BAF60b
Cluster-52313.1	1.50619	1.38249e-09	SWI/SNF-BAF60b
Cluster-39488.0	1.1275	1.78104e-07	SWI/SNF-SWI3
Cluster-52742.0	1.77278	5.26914e-15	SWI/SNF-SWI3
Cluster-52742.1	1.07724	0.00294103	SWI/SNF-SWI3
Cluster-52742.4	1.49378	4.53883e-05	SWI/SNF-SWI3
Cluster-52742.6	-9.69319	5.1402e-15	SWI/SNF-SWI3
Cluster-45446.0	-4.40958	0.00693788	TAZ
Cluster-45446.10	-2.56815	6.83048e-21	TAZ
Cluster-45446.12	-1.55005	0.00116086	TAZ
Cluster-45446.2	6.93442	5.44506e-21	TAZ
Cluster-45446.3	12.7115	1.0642e-26	TAZ
Cluster-45446.7	-4.95265	2.67913e-33	TAZ
Cluster-45446.9	-5.12	3.83989e-06	TAZ
Cluster-45743.0	1.92357	1.31339e-33	TAZ
Cluster-50525.0	1.18189	6.1848e-18	TAZ
Cluster-23178.0	2.12218	2.37283e-05	TCP
Cluster-23178.1	2.19561	0.0018562	TCP
Cluster-39115.0	-1.18145	0.000407382	TCP
Cluster-44737.0	-2.42727	0.000644455	TCP
Cluster-44877.0	1.3447	1.69786e-05	TCP
Cluster-44877.3	2.20401	4.57481e-13	TCP
Cluster-45123.0	1.18435	1.66721e-08	TCP
Cluster-45123.1	2.50993	2.56243e-28	TCP
Cluster-45967.0	1.07806	1.60702e-05	TCP
Cluster-45967.1	3.88323	0.000413347	TCP
Cluster-45967.4	1.2021	1.62352e-06	TCP
Cluster-50530.2	1.04104	1.88323e-05	TCP
Cluster-52962.3	1.77921	6.06234e-24	TCP
Cluster-32645.1	2.81074	0.0116852	Tify
Cluster-40817.1	1.04852	0.0100107	Tify
Cluster-47983.0	4.02768	0.000162195	Tify
Cluster-48163.0	-2.07034	1.05205e-05	Tify
Cluster-48163.1	2.71662	2.08383e-08	Tify
Cluster-48163.5	7.54944	4.59138e-07	Tify
Cluster-51124.0	1.04129	8.14787e-05	Tify
Cluster-17582.0	1.14284	0.000200049	TRAF
Cluster-26121.10	-10.4014	7.1302e-18	TRAF
Cluster-26121.2	2.81943	0.00556576	TRAF
Cluster-26121.3	2.76268	1.12636e-07	TRAF
Cluster-33174.1	2.22183	0.000329041	TRAF
Cluster-34307.0	1.42926	1.7334e-07	TRAF
Cluster-40998.0	-1.21266	0.000175772	TRAF
Cluster-40998.3	-2.74919	1.033e-15	TRAF
Cluster-50118.0	1.29693	0.0135079	TRAF
Cluster-50118.5	-8.69332	5.8962e-12	TRAF
Cluster-50118.7	9.95004	9.36177e-16	TRAF
Cluster-18458.1	1.02395	1.9805e-10	Trihelix
Cluster-20810.3	8.92956	0.0223204	Trihelix
Cluster-20810.4	10.6312	4.23445e-12	Trihelix
Cluster-20810.5	1.71619	0.0200032	Trihelix
Cluster-40004.0	1.03064	7.06261e-13	Trihelix
Cluster-47639.0	-1.3125	1.32373e-12	Trihelix
Cluster-28940.10	-1.0037	0.000785461	TUB
Cluster-28940.14	4.09733	0.00298659	TUB
Cluster-28940.16	-2.9679	3.92457e-08	TUB
Cluster-28940.7	-9.33599	3.30817e-14	TUB
Cluster-28940.9	-1.53317	0.000202714	TUB
Cluster-35333.0	1.47136	0.000215762	TUB
Cluster-35333.2	2.12467	1.56706e-19	TUB
Cluster-50777.2	2.24966	1.19392e-20	TUB
Cluster-50777.4	1.43091	0.00670362	TUB
Cluster-50777.5	1.95461	5.43233e-28	TUB
Cluster-52624.2	-11.0848	3.85214e-20	TUB
Cluster-52624.4	-10.8471	1.52424e-19	TUB
Cluster-52624.5	10.3413	2.06604e-17	TUB
Cluster-51811.0	-1.26892	0.00449773	ULT
Cluster-10906.0	-2.67797	2.64542e-09	WRKY
Cluster-15908.7	-2.23295	2.31506e-18	WRKY
Cluster-24768.2	8.15693	1.65116e-09	WRKY
Cluster-25629.0	-4.1951	4.90218e-17	WRKY
Cluster-27176.11	-9.69209	1.18591e-14	WRKY
Cluster-27176.6	11.7861	3.41346e-21	WRKY
Cluster-33062.0	-1.28596	5.76496e-07	WRKY
Cluster-34418.1	-6.62951	3.17796e-13	WRKY
Cluster-38225.0	1.8296	0.0189012	WRKY
Cluster-38399.0	3.77228	1.13082e-14	WRKY
Cluster-39706.1	1.3904	5.88789e-10	WRKY
Cluster-41851.0	1.49924	4.0121e-06	WRKY
Cluster-41851.2	3.09719	2.47873e-13	WRKY
Cluster-41851.3	2.77769	4.1502e-08	WRKY
Cluster-41851.5	-8.36482	6.73424e-11	WRKY
Cluster-41851.7	-2.74241	0.00547884	WRKY
Cluster-43911.0	2.00077	4.49402e-10	WRKY
Cluster-43911.1	2.22188	2.5474e-08	WRKY
Cluster-47008.1	2.43551	3.02712e-13	WRKY
Cluster-47008.10	1.98123	0.00381082	WRKY
Cluster-47008.11	9.6596	8.2215e-15	WRKY
Cluster-47008.12	14.4333	3.50797e-33	WRKY
Cluster-47008.2	13.0926	9.56962e-28	WRKY
Cluster-47008.3	-1.47573	7.72672e-11	WRKY
Cluster-47008.4	2.33187	3.11081e-05	WRKY
Cluster-47008.8	-12.3359	2.9136e-24	WRKY
Cluster-47008.9	-5.05381	2.33395e-06	WRKY
Cluster-47083.0	1.1812	0.000295059	WRKY
Cluster-47592.0	-3.93466	3.61499e-08	WRKY
Cluster-47830.8	1.2417	0.00570352	WRKY
Cluster-48441.0	-6.07011	2.70744e-24	WRKY
Cluster-48441.2	-2.02414	0.000647054	WRKY
Cluster-48441.3	-2.9645	6.26347e-05	WRKY
Cluster-48441.4	-1.42833	3.18138e-08	WRKY
Cluster-48441.5	1.58423	2.21793e-06	WRKY
Cluster-49144.0	5.83087	1.29627e-05	WRKY
Cluster-49144.1	2.25145	1.44411e-06	WRKY
Cluster-50062.0	2.10903	1.22165e-05	WRKY
Cluster-50502.0	5.67776	8.92996e-38	WRKY
Cluster-52011.0	-4.81637	4.9088e-38	WRKY
Cluster-52215.0	9.76836	2.19657e-15	WRKY
Cluster-53298.1	-6.73739	5.42242e-06	WRKY
Cluster-53298.3	2.78799	3.16316e-05	WRKY
Cluster-29974.0	2.3559	5.06177e-10	zf-HD
Cluster-31635.1	1.29675	6.18775e-06	zf-HD
Cluster-54977.1	3.13093	5.33875e-05	zf-HD
