# Supplementary material for: Integrative analysis of the metabolome and transcriptome provides insights into the mechanisms of flavonoid biosynthesis in Polygonatum
Source: PLoS One. 2025 Jan 31;20(1):e0318026. doi: 10.1371/journal.pone.0318026 (PMC12140110; doi:10.1371/journal.pone.0318026)
Supplement: S4 Table — (XLSX) [file pone.0318026.s004.xlsx]

## Sheet: Sheet1
S4 Table: Differential genes in the flavonoid biosynthesis pathway
ID	log2FoldChange	pvalue	diastase	Enzyme abbreviation	EC number
Cluster-55076.0	-1.73177	1.0164e-19	flavonol synthase	FLS	EC:1.14.20.6
Cluster-43049.11	-10.0656	1.04875e-16	phlorizin synthase	PHZS	EC:2.4.1.357
Cluster-42372.0	-3.65862	2.34939e-16	flavonoid 3'-monooxygenase	F3'H	EC:1.14.14.82
Cluster-41768.0	-9.99015	4.95153e-16	chalcone isomerase	CHI	EC:5.5.1.6
Cluster-422.0	-9.79989	2.18074e-15	anthocyanidin reductase	ANR	EC:1.3.1.77
Cluster-26250.4	-9.5072	9.73009e-15	chalcone isomerase	CHI	EC:5.5.1.6
Cluster-32137.1	-1.95135	2.85466e-12	shikimate O-hydroxycinnamoyltransferase	HCT	EC:2.3.1.133
Cluster-50722.7	-7.60935	6.68399e-08	shikimate O-hydroxycinnamoyltransferase	HCT	EC:2.3.1.133
Cluster-54478.1	-1.27268	7.0063e-07	caffeoyl-CoA O-methyltransferase	CCMT	EC:2.1.1.104
Cluster-32137.0	-2.50229	5.13003e-06	shikimate O-hydroxycinnamoyltransferase	HCT	EC:2.3.1.133
Cluster-38351.0	-1.16906	6.96812e-05	shikimate O-hydroxycinnamoyltransferase	HCT	EC:2.3.1.133
Cluster-25410.0	-2.98976	0.000140213	chalcone isomerase	CHI	EC:5.5.1.6
Cluster-43049.9	-4.63213	0.000153261	phlorizin synthase	PHZS	EC:2.4.1.357
Cluster-25194.0	-1.89928	0.000246858	5-O-(4-coumaroyl)-D-quinate 3'-monooxygenase	C3'H	EC:1.14.14.96
Cluster-35516.0	-2.02614	0.000343099	chalcone isomerase	CHI	EC:5.5.1.6
Cluster-39708.0	-1.96781	0.000828217	shikimate O-hydroxycinnamoyltransferase	HCT	EC:2.3.1.133
Cluster-39100.0	-1.92199	0.000858549	caffeoyl-CoA O-methyltransferase	CCMT	EC:2.1.1.104
Cluster-26250.5	2.80566	1.73031e-21	chalcone isomerase	CHI	EC:5.5.1.6
Cluster-41768.1	11.1644	1.53504e-20	chalcone isomerase	CHI	EC:5.5.1.6
Cluster-38351.1	1.52677	3.28654e-20	shikimate O-hydroxycinnamoyltransferase	HCT	EC:2.3.1.133
Cluster-43049.8	1.65685	2.55232e-15	phlorizin synthase	PHZS	EC:2.4.1.357
Cluster-40261.0	2.27892	8.53076e-14	shikimate O-hydroxycinnamoyltransferase	HCT	EC:2.3.1.133
Cluster-36337.0	2.86231	1.13184e-09	flavonol synthase	FLS	EC:1.14.20.6
Cluster-43049.4	8.68326	3.43176e-09	phlorizin synthase	PHZS	EC:2.4.1.357
Cluster-39224.0	1.21777	3.72632e-05	shikimate O-hydroxycinnamoyltransferase	HCT	EC:2.3.1.133
Cluster-47968.0	1.8013	4.9301e-05	bifunctional dihydroflavonol 4-reductase/flavanone 4-reductase	BFR/DFR	EC:1.1.1.219/1.1.1.234
Cluster-50722.8	1.21936	7.8887e-05	shikimate O-hydroxycinnamoyltransferase	HCT	EC:2.3.1.133
Cluster-43937.0	1.2396	0.000432489	bifunctional dihydroflavonol 4-reductase/flavanone 4-reductase	BFR/DFR	EC:1.1.1.219/1.1.1.234
Cluster-50722.2	1.06912	0.00646507	shikimate O-hydroxycinnamoyltransferase	HCT	EC:2.3.1.133
Cluster-43049.5	1.29829	0.0253235	phlorizin synthase	PHZS	EC:2.4.1.357
